# Supplementary material for: The Role of Phosphorus Limitation in Shaping Soil Bacterial Communities and Their Metabolic Capabilities
Source: mBio. 2020 Oct 27;11(5):e01718-20. doi: 10.1128/mBio.01718-20 (PMC7593963; doi:10.1128/mBio.01718-20)
Supplement: TABLE S1 [file mBio.01718-20-st001.xlsx]

## Sheet: Sheet2
Table S1. Location of Australia study sites and selected environmental data.
SampleIDs	pH.H2O	PhosphorusColwell.mg.Kg	OrganicCarbon.perc	Exc.Aluminium.meq.100g	DTPAManganese.mg.Kg	Sulphur.mg.Kg	Precipitation_annual_mean	Temperature_annual_mean_Bio01	NPP_Mean	Latitude	Longitude	GeneralEcologicalZone	VegetationType
X10714	8.4	10	0.48	0.041	2.67	2.8	20.9167	17.5	4	-34.0597	140.696	Arid	Shrubland
X10716	7.6	89	2.49	0.049	23.6	48.2	21	17.5	2	-34.0562	140.735	Arid	Woodland
X10718	6.3	21	1.09	0.102	32.34	56.8	20.9167	17.5	2	-34.0371	140.706	Arid	Shrubland
X10720	9.1	3	0.28	0.06	4.08	5.7	21.5833	17.3	4	-33.9556	140.719	Arid	Woodland
X12430	7.3	12	5.3	0.026	5.69	14	59.6847	12.9	0	-42.1685	148.264	Coastal	Woodland
X12434	5.1	9	5.84	3.494	1.48	19.5	55.9221	13.2	10	-42.173	148.285	Coastal	Marsh/bog
X12444	4.8	20	5.55	8.568	12.22	26.9	143.903	6.3	12	-42.6831	146.61	Montane	Other
X12446	4.2	53	5.38	0.628	393.12	29.6	139.965	6.2	12	-42.6735	146.625	Montane	Forest
X12447	4.6	15	4.43	4.127	14.69	9	96.2643	8.6	13	-42.6793	146.671	Montane	Forest
X12450	7.6	92	1.32	0.135	11.47	35	49.5833	19.2	4	-30.2012	149.597	Temperate	Other
X12459	5.2	12	4.58	3.088	69.51	3.2	97.3393	9.4	15	-35.4236	148.799	Temperate	Woodland
X12461	5	54	4.46	2.097	146.03	5.7	97.3393	9.4	15	-35.4237	148.798	Temperate	Forest
X12463	5.3	47	4.46	0.796	232.09	6.1	97.3393	9.4	15	-35.4239	148.798	Temperate	Forest
X12465	5.7	68	4.82	0.2	167.95	5	97.3393	9.4	15	-35.4214	148.799	Temperate	Forest
X12467	5.4	49	4.3	0.769	206.88	6.6	97.3393	9.4	15	-35.4237	148.796	Temperate	Forest
X12469	6.1	51	3.75	0.115	100.06	5.4	97.3393	9.4	15	-35.4235	148.797	Temperate	Forest
X12471	5.7	70	4.38	0.275	110.04	4.2	97.3393	9.4	15	-35.4239	148.797	Temperate	Forest
X12473	5.5	22	3.19	1.019	88.25	13.7	97.3393	9.4	15	-35.4233	148.797	Temperate	Forest
X12475	5.5	34	3.42	0.364	191.35	6.1	97.3393	9.4	15	-35.4239	148.797	Temperate	Forest
X12477	5.6	13	3.4	0.6	114.96	9.9	97.3393	9.4	15	-35.4226	148.796	Temperate	Forest
X12479	5.4	68	3.16	0.543	134.83	4.9	97.3393	9.4	15	-35.4232	148.796	Temperate	Forest
X12481	9	19	0.17	0.053	1.53	9.2	19.553	18.8	0	-32.526	142.219	Arid	Shrubland
X12483	7.2	6	0.07	0.016	4.38	2.2	16.7328	21.2	1	-29.0557	141.898	Arid	Woodland
X12485	7.1	6	0.1	0.051	2.82	0.9	15.0833	21.3	1	-29.0359	141.353	Arid	Dune
X12487	6.3	10	0.47	0.025	6.65	2.3	20.567	20.4	2	-29.9456	144.112	Arid	Woodland
X12489	5.7	9	0.34	0.147	14.48	1	19.1263	20.5	1	-30.395	142.718	Arid	Woodland
X12491	5.8	24	4.07	0.07	37.84	5.8	55.1257	9.8	13	-35.881	149.008	Temperate	Grassland
X12493	5.8	26	2.62	0.089	28.82	3.2	55.1257	9.8	13	-35.8811	149.008	Temperate	Woodland
X12495	5.7	26	5.35	0.154	7.99	15	55.6734	9.6	13	-35.8767	149.01	Temperate	Grassland
X12497	5.6	27	2.42	0.179	54.08	3	55.8697	9.5	13	-35.8769	149.01	Temperate	Woodland
X12501	7.5	106	1.31	0.077	16.13	32	49.5833	19.2	4	-30.2005	149.597	Temperate	Other
X12503	7.7	91	1.48	0.119	9.51	30.7	49.5833	19.2	4	-30.2009	149.597	Temperate	Other
X12505	7.8	57	1.14	0.068	12.53	35.2	49.5833	19.2	4	-30.2018	149.597	Temperate	Other
X12507	7.7	68	1.3	0.094	11.08	36.5	49.5833	19.2	4	-30.2013	149.597	Temperate	Other
X12509	7.7	74	1.16	0.093	10.26	26.4	49.5833	19.2	4	-30.2012	149.597	Temperate	Other
X12511	7.7	64	1.4	0.093	10.52	45.1	49.5833	19.2	4	-30.2009	149.597	Temperate	Other
X12513	7.8	93	1.05	0.111	11.41	23.8	49.5833	19.2	4	-30.2018	149.597	Temperate	Other
X12515	7.7	70	1.36	0.074	10.56	38.3	49.5833	19.2	4	-30.2015	149.597	Temperate	Other
X12517	7.6	78	1.4	0.115	13.22	57	49.5833	19.2	4	-30.2017	149.597	Temperate	Other
X12519	7.6	92	1.32	0.113	12.08	30.6	49.5833	19.2	4	-30.2005	149.597	Temperate	Other
X12521	7.6	111	1.49	0.112	12.98	31.3	49.5833	19.2	4	-30.2007	149.597	Temperate	Other
X12523	7.9	85	1.35	0.139	8.51	25.4	49.5833	19.2	4	-30.2009	149.597	Temperate	Other
X12525	7.7	74	1.19	0.113	13.05	35	49.5833	19.2	4	-30.2017	149.597	Temperate	Other
X12527	7.8	72	1.32	0.171	9.91	25.8	49.5833	19.2	4	-30.2014	149.597	Temperate	Other
X12529	7.6	97	1.29	0.157	11.76	38	49.5833	19.2	4	-30.201	149.597	Temperate	Other
X12560	5.7	27	4.41	0.075	46.41	5.6	55.1257	9.8	13	-35.881	149.008	Temperate	Grassland
X12562	5.8	31	3.45	0.073	47.85	4.7	55.1257	9.8	13	-35.8811	149.008	Temperate	Woodland
X12564	5.8	30	5.83	0.047	23.63	22.5	55.6734	9.6	13	-35.8767	149.01	Temperate	Grassland
X12566	5.4	34	2.58	0.409	62.39	3.2	55.8697	9.5	13	-35.8769	149.01	Temperate	Woodland
X12568	5.7	37	5.27	0.073	43.1	6.1	55.8697	9.5	13	-35.8749	149.011	Temperate	Grassland
X12570	5.3	21	2.88	0.474	61.84	4.5	55.8697	9.5	13	-35.8748	149.012	Temperate	Woodland
X12572	5.7	27	4.49	0.054	46.19	5.5	55.1257	9.8	13	-35.881	149.008	Temperate	Grassland
X12574	5.8	27	3.64	0.036	51.13	4	55.1257	9.8	13	-35.8811	149.008	Temperate	Woodland
X12576	5.8	37	4.5	0.093	78.26	23	55.6734	9.6	13	-35.8767	149.01	Temperate	Grassland
X12578	5.4	24	2.31	0.299	53.57	3.1	55.8697	9.5	13	-35.8769	149.01	Temperate	Woodland
X12580	5.5	34	4.5	0.11	51.12	7.6	55.8697	9.5	13	-35.8749	149.011	Temperate	Grassland
X12582	5.3	18	2.83	0.369	67.86	3.8	55.8697	9.5	13	-35.8748	149.012	Temperate	Woodland
X12584	6.8	108	0.46	0.055	8.28	19.3	24.3035	17.1	5	-34.428	142.275	Arid	Other
X12586	7.3	57	0.7	0.085	10.07	5.1	24.3035	17.1	5	-34.428	142.275	Arid	Other
X12588	6.2	131	1.64	0.036	9.59	45	33.25	16	5	-35.2892	139.023	Temperate	Other
X12590	6.1	133	2.48	0.068	30.76	35.7	33.25	16	5	-35.2892	139.023	Temperate	Other
X12594	7.1	44	0.47	0.046	5.08	5.1	20.8931	16.9	6	-34.0993	139.849	Arid	Other
X12614	6.6	165	3.11	0.038	3.33	16.7	100.653	12.1	9	-33.6598	150.265	Temperate	Other
X12616	6	92	3.56	0.037	7.01	7.5	100.653	12.1	9	-33.6598	150.265	Temperate	Other
X12618	6.9	193	3.88	0.027	3.72	16.9	100.653	12.1	9	-33.6528	150.268	Temperate	Other
X12620	6.5	102	3.38	0.026	5.22	9.1	100.653	12.1	9	-33.6528	150.268	Temperate	Other
X12622	5.9	173	1.8	0.092	6.77	4.1	100.653	12.1	9	-33.653	150.268	Temperate	Other
X12624	6.1	113	3.78	0.052	6.4	4.6	100.653	12.1	9	-33.6526	150.268	Temperate	Other
X12832	5.4	5	1.73	0.286	10.38	3.7	95.12	19.9	17	-27.3876	152.878	Other	Other
X12834	5.5	5	1.46	0.16	19.23	3.2	95.12	19.9	17	-27.3871	152.879	Other	Woodland
X12836	6	9	1.58	0.06	11	3	95.12	19.9	17	-27.3861	152.879	Other	Grassland
X12858	6	9	1.58	0.06	11	3	95.12	19.9	17	-27.3861	152.879	Other	Grassland
X12884	5.5	6	3.13	0.595	16.19	7.2	44.5856	14.8	6	-36.6732	145.029	Temperate	Woodland
X12886	5.3	30	2.89	0.914	24.54	6.8	53.3182	15	3	-36.6504	145.576	Temperate	Grassland
X12903	4	8	4.62	4.175	0.16	10.2	122.173	11.1	6	-43.0951	146.654	Temperate	Forest
X13266	5.3	18	5.01	0.086	2.53	5.5	87.576	13.3	0	-39.9358	144.119	Coastal	Grassland
X13268	4.3	7	4.95	0.321	14.52	23.7	87.576	13.3	0	-39.935	144.12	Coastal	Woodland
X13270	4.2	4	4.69	0.351	1	5	84.2978	13.6	21	-39.8927	144.082	Coastal	Shrubland
X13272	7	24	5.03	0.004	0.74	9.6	84.2152	13.6	21	-39.8913	144.073	Coastal	Grassland
X13274	7.1	126	4.84	0.067	5.63	14.7	75.4775	13.7	0	-39.7293	143.929	Temperate	Grassland
X13276	5.9	36	2.86	0.048	8.76	4.7	76.0689	13.6	12	-39.6652	143.978	Temperate	Grassland
X13278	6.3	73	6.22	0.018	10.4	69	76.2247	13.6	12	-39.6509	143.973	Temperate	Grassland
X13280	6.4	68	2.96	0.043	4.97	9.2	75.9257	13.6	0	-39.6266	143.971	Coastal	Grassland
X13282	6.6	35	4.11	0.029	4.26	60.9	80.0359	13.5	13	-39.8567	143.894	Coastal	Grassland
X13284	6.1	53	3.03	0.088	6.27	16.3	80.0359	13.5	13	-39.8571	143.898	Coastal	Grassland
X13286	5.9	15	4.11	0.017	11.19	7.2	79.8577	13.5	18	-39.8644	143.891	Coastal	Grassland
X13729	9.4	3	0.62	0.124	2.43	83.3	20.1667	19.1	3	-30.1919	120.655	Temperate	Woodland
X13731	7.8	4	0.78	0.097	9	3.8	20.1667	19.1	3	-30.1916	120.652	Temperate	Woodland
X13733	8.5	9	1.3	0.055	5.88	5.7	20.1667	19.1	3	-30.1919	120.643	Temperate	Woodland
X13735	8.5	10	1.82	0.074	4.73	7.1	20.25	19.1	3	-30.1944	120.634	Temperate	Woodland
X13906	5.3	20	2.83	0.485	45.01	3	55.8697	9.5	13	-35.8748	149.012	Temperate	Woodland
X14181	6	8	1.53	0.103	4.02	1.2	59.3351	18.3	14	-24.8383	147.781	Tropical.dry	Woodland
X14183	5.8	18	0.93	0.169	7.48	0.7	54.2121	19.3	14	-24.8538	147.521	Tropical.dry	Woodland
X14185	4.6	62	5	0.573	5.18	50.6	156.853	12.2	7	-41.6556	145.082	Temperate	Forest
X14187	4.3	11	5.4	1.458	6.52	39.5	167.303	11.3	7	-41.5836	145.093	Temperate	Shrubland
X15861	5.3	5	0.97	0.378	15.06	2.3	101.828	26	7	-13.6788	143.141	NA	NA
X15863	5.4	2	1.12	0.421	6.87	2.1	101.137	26	7	-13.6812	143.14	NA	NA
X15865	5.5	3	0.99	0.15	6.25	1.3	98.7095	25.9	5	-13.8347	143.098	NA	NA
X15867	5.4	3	1.14	0.255	4.67	1.4	98.3333	25.9	6	-13.8299	143.099	NA	NA
X15869	5.7	1e-12	0.74	0.284	6.78	1	105.44	26.2	7	-13.534	143.048	NA	NA
X15871	5.5	1e-12	0.58	0.358	2.61	1	105.44	26.2	5	-13.5323	143.048	NA	NA
X15873	5.5	3	0.89	0.413	10.44	1.1	106.122	26.2	6	-13.5153	143.042	NA	NA
X15877	4.3	9	4.6	3.444	4.45	3.8	126.944	26.8	8	-13.7723	141.888	NA	NA
X15879	4.2	15	4.2	4.327	15.05	7.7	126.667	26.8	8	-13.7701	141.89	NA	NA
X15881	4.3	14	4.31	5.685	2.09	11.3	132.941	27	11	-13.6024	141.681	NA	NA
X15883	4.6	9	3.23	3.294	3.57	8.4	132.941	27	11	-13.6031	141.684	NA	NA
X15943	5.4	35	2.97	0.143	70.33	8	46.3903	10.2	5	-42.3846	147.311	NA	NA
X15945	5.4	23	2.71	0.196	68.49	5.3	46.3903	10.2	5	-42.3843	147.311	NA	NA
X15947	4.5	7	2.51	1.363	8.31	3.6	51.3429	10	11	-42.4042	147.408	NA	NA
X15949	4.5	12	3.06	1.767	15.49	2.1	48.431	10.2	7	-42.3285	147.398	NA	NA
X15951	5	15	4.47	0.227	143.35	6.6	49.8967	9.8	7	-42.2844	147.402	NA	NA
X15953	5.3	23	2.6	0.281	40.41	4.5	47.2281	10.4	6	-42.2423	147.46	NA	NA
X15955	5.8	4	1.16	0.035	22.18	1.8	45.4127	12.7	3	-42.8223	147.506	NA	NA
X15957	6.2	74	4.5	0.03	32.5	8.1	48.1667	10.5	13	-42.279	147.615	NA	NA
X15959	5.1	22	2.44	0.289	15.06	8.9	44.8373	12.6	4	-42.8072	147.44	NA	NA
X15961	6	37	4.8	0.03	67.48	6.8	45.7471	11.9	6	-42.6174	147.423	NA	NA
X15963	6.7	41	4.04	0.015	38.01	6.6	45.7471	11.9	6	-42.6178	147.422	NA	NA
X15965	4.7	8	2.25	1.17	30.85	2.8	54.8057	10.9	7	-42.5452	147.456	NA	NA
X15967	6.3	26	2.73	0.024	6.18	3.7	44.8373	12.6	4	-42.8074	147.439	NA	NA
X15969	4.5	6	2.3	1.222	5.66	1.7	46.3939	10.1	6	-42.3878	147.047	NA	NA
X15971	5.3	35	4.43	0.394	52.12	6.5	47.7522	9.9	4	-42.3985	147.079	NA	NA
X15973	5	37	3.35	1.007	40.69	4.5	47.7522	9.9	4	-42.3984	147.08	NA	NA
X15975	5	47	2.65	1.155	63.68	3.1	52.9557	8.9	6	-42.2734	146.895	NA	NA
X15977	4.3	12	3.47	1.15	23.06	3	52.9557	8.9	6	-42.2715	146.893	NA	NA
X15979	5.8	45	1.86	0.037	55.53	3.2	52.9557	8.9	6	-42.2703	146.896	NA	NA
X15981	6	17	4.9	0.021	70.24	5.7	46.5472	10.7	6	-42.556	147.2	NA	NA
X15983	6.3	21	2.98	0.017	32.51	4.4	46.5472	10.7	5	-42.5591	147.206	NA	NA
X15987	5	12	2.67	1.973	8.67	2	45.5606	10.3	10	-42.4018	147.02	NA	NA
X15989	5.2	36	2.83	0.288	42.5	6.9	45.5606	10.3	7	-42.4032	147.012	NA	NA
X15991	4.3	5	2.81	0.74	14.73	2.2	56.308	11.2	7	-42.4269	146.699	NA	NA
X15993	5.9	7	1.72	0.118	13.73	3.5	40.472	11.5	3	-42.5465	146.849	NA	NA
X15995	6	21	2.05	0.026	30.49	7.9	40.472	11.5	3	-42.5469	146.849	NA	NA
X15997	4.7	9	1.2	1.051	12.37	1.6	47.7336	11.6	11	-42.5726	146.773	NA	NA
X15999	5.2	6	1.27	0.254	27.56	2.4	47.7336	11.6	11	-42.5705	146.771	NA	NA
X16001	5.2	3	2.74	0.729	29.21	3.8	48.8333	11.4	4	-41.7775	147.319	NA	NA
X16003	5.1	24	3.3	0.46	96.81	11	49.5065	11.7	13	-41.758	147.171	NA	NA
X16005	6.1	174	2.34	0.02	35.03	9.2	49.5065	11.7	13	-41.7582	147.172	NA	NA
X16007	5	24	1.36	0.36	33.78	4.8	47.9285	10.5	3	-42.2796	147.468	NA	NA
X16009	5.3	19	2.26	0.274	31.93	4.5	47.9285	10.5	13	-42.2766	147.466	NA	NA
X16011	5.5	34	4.41	0.351	99.14	8.4	48.1667	10.5	13	-42.2794	147.614	NA	NA
X16013	5.5	22	2.98	0.133	71.91	15	43.9167	11.5	6	-42.0154	147.491	NA	NA
X19453	5.8	9	0.78	0.168	22.77	2.3	69.0036	17.7	17	-33.6096	150.737	Temperate	Grassland
X19455	5.7	9	0.77	0.2	9.3	3.2	69.25	17.7	17	-33.6101	150.737	Temperate	Grassland
X19457	6.2	9	0.94	0.035	29.19	3.7	69.25	17.7	7	-33.6123	150.739	Temperate	Grassland
X19459	5.8	8	0.77	0.193	12.19	2.6	69.25	17.7	7	-33.6129	150.738	Temperate	Grassland
X19461	6.3	17	0.79	0.08	9.9	2.8	69.25	17.7	7	-33.6126	150.738	Temperate	Grassland
X19463	5.2	16	2.44	1.358	12.39	7.1	69.25	17.7	7	-33.6157	150.736	Temperate	Grassland
X19465	5.4	13	2.72	1.149	11.54	7.7	69.25	17.7	7	-33.6162	150.736	Temperate	Grassland
X19467	5.2	22	3.4	1.423	16.84	11.8	69.25	17.7	7	-33.6174	150.736	Temperate	Grassland
X19469	5.5	10	4.32	1.122	14.64	16.2	69.027	17.7	0	-33.621	150.734	Temperate	Marsh/bog
X19471	5.3	16	5.95	1.427	98.65	32.3	69.027	17.7	0	-33.6207	150.734	Temperate	Marsh/bog
X19473	5.2	12	5.59	1.834	14.33	28.2	69.027	17.7	0	-33.6208	150.734	Temperate	Marsh/bog
X19475	5.9	5	1.28	0.043	23.9	3.9	69.027	17.7	0	-33.6213	150.735	Temperate	Woodland
X19477	5.9	4	1.02	0.049	18.97	2.9	69.027	17.7	0	-33.6208	150.736	Temperate	Woodland
X19479	5.4	4	2.91	1.186	15.43	5.4	69.278	17.7	9	-33.6152	150.723	Temperate	Woodland
X19481	5.3	7	3.18	1.048	26.32	7	69.278	17.7	9	-33.6158	150.725	Temperate	Woodland
X19483	5.3	7	3.76	0.84	22.34	6.6	69.278	17.7	9	-33.6135	150.725	Temperate	Woodland
X19485	5.3	22	0.83	0.251	8.52	3.8	69.278	17.7	9	-33.6129	150.73	Temperate	Grassland
X19487	5.4	57	1.31	0.235	11.21	4.9	69.0036	17.7	11	-33.6046	150.73	Temperate	Grassland
X19489	5.6	25	1.02	0.165	51.24	4.4	68.6978	17.7	11	-33.6052	150.73	Temperate	Grassland
X19491	5.5	45	0.93	0.156	72.07	2.9	69.0036	17.7	11	-33.6062	150.73	Temperate	Grassland
X19493	5.7	22	0.54	0.086	12.85	2.1	69.0036	17.7	11	-33.6094	150.731	Temperate	Grassland
X19495	5.1	28	0.78	0.127	16.53	2.6	69.0036	17.7	17	-33.6095	150.732	Temperate	Grassland
X19497	6.1	19	0.41	0.184	9.03	1.1	68.6978	17.7	11	-33.609	150.725	Temperate	Grassland
X19499	5.6	12	1.14	0.195	10.71	5.3	69.278	17.7	9	-33.6113	150.728	Temperate	Grassland
X19501	5.1	4	1.35	0.486	15.93	3.8	69.278	17.7	9	-33.6116	150.726	Temperate	Woodland
X19503	5.4	5	1.81	0.339	35.85	4	68.6978	17.7	11	-33.6088	150.723	Temperate	Woodland
X19505	5.3	5	1.2	0.283	29.79	3.9	69.278	17.7	9	-33.6145	150.729	Temperate	Woodland
X19507	5.9	12	4.66	0.053	90.53	6.8	68.75	17.7	11	-33.6101	150.72	Temperate	Woodland
X19511	5.2	3	1.22	0.339	34.4	4.8	69.278	17.7	9	-33.6125	150.721	Temperate	Woodland
X19513	5	26	5.9	0.519	116	39.3	68.75	17.7	9	-33.611	150.72	Temperate	Marsh/bog
X19515	5.1	4	2.34	0.977	11.06	5	69.278	17.7	9	-33.6157	150.722	Temperate	Woodland
X19517	5.6	8	3.02	0.171	35.96	6.2	69.25	17.7	7	-33.6174	150.733	Temperate	Woodland
X7031	8.1	21	0.86	1e-12	12.29	19.7	15.25	19.1	1	-31.2428	136.74	Arid	Shrubland
X7035	7.4	9	0.29	1e-12	19.19	4.2	13.5	20.7	0	-29.002	134.686	Arid	Grassland
X7039	6.7	8	0.25	1e-12	11.62	3	17.0833	21	1	-25.7096	133.249	Arid	Shrubland
X7041	7.4	4	0.36	1e-12	6.74	3.2	22.6667	22.8	1	-22.9102	132.642	Arid	Shrubland
X7043	7.1	28	0.62	1e-12	7.14	2.8	22.8017	22	1	-23.2524	132.64	Arid	Shrubland
X7061	8.7	10	1.71	1e-12	8.03	4.8	52.5	27.3	2	-17.6741	125.218	Tropical.dry	Grassland
X7063	6.3	1e-12	1.06	0.19	8.35	1.9	49.5833	28.2	2	-17.507	123.735	Tropical.dry	Woodland
X7067	8.4	6	0.66	1e-12	8.74	2.4	24.5833	26.8	0	-21.1165	116.829	Arid	Grassland
X7077	5.5	3	0.86	0.21	7.79	5.7	18.75	21	1	-28.0531	120.545	Arid	Shrubland
X7081	8.6	5	1.37	1e-12	25.46	13.3	19.4901	18.9	2	-30.4051	121.062	Arid	Savannah
X7083	5.9	6	4.96	0.313	28.95	17	63.9478	15.5	4	-32.82	116.414	Temperate	Woodland
X7085	5.2	2	2.85	0.548	5.75	23.8	61.1688	15.8	6	-32.5889	116.459	Temperate	Woodland
X7091	8.6	7	1.58	1e-12	7.6	54.9	20	17.2	4	-31.8633	126.983	Arid	Grassland
X7093	8.7	32	1.87	1e-12	8.73	68	19.8178	17.4	4	-31.4092	130.994	Arid	Grassland
X7847	5	1e-12	0.98	0.139	2.91	1.5	101.669	16.9	0	-35.1573	150.614	Temperate	Forest
X7882	5.6	3	1.25	0.128	1.91	5.4	36.1029	15.6	4	-34.1178	118.761	Temperate	Woodland
X7884	5.3	20	1.4	0.181	8.25	8.4	36.1029	15.6	4	-34.1172	118.76	Temperate	Other
X7886	5.5	1e-12	0.78	0.14	0.57	4	36.1029	15.6	4	-34.1172	118.762	Temperate	Woodland
X7888	5.3	4	2.52	1.903	17.17	2.1	99.2998	10.8	15	-35.431	148.802	Temperate	Forest
X7890	5.7	14	1.66	0.115	1.21	13.6	27.5992	17.1	2	-32.2414	118.72	Temperate	Other
X7894	6.5	3	2.2	0.162	1.35	25.5	36.6667	16	4	-34.2416	118.721	Temperate	Woodland
X7896	6.3	10	2.49	0.071	14.04	12.1	35.8333	15.8	4	-34.0863	118.853	Temperate	Woodland
X7898	5.4	22	1.12	0.219	16.92	7.1	35.8333	15.8	4	-34.0849	118.851	Temperate	Woodland
X7900	5.1	36	1.13	0.307	27.18	6.5	35.8333	15.8	4	-34.0845	118.85	Temperate	Grassland
X7902	9	28	0.93	0.207	0.47	13.6	35.6667	15.9	4	-34.0761	118.871	Temperate	Other
X7904	6	4	1.86	0.103	1.36	10	35.6741	15.8	4	-34.0772	118.869	Temperate	Woodland
X7908	5.4	14	1.49	0.307	1.24	7.7	35.724	15.9	3	-34.0944	118.86	Temperate	Other
X7910	5.5	11	1.84	0.216	3.21	3.2	35.724	15.9	3	-34.0939	118.86	Temperate	Woodland
X7912	5.7	2	1.59	0.222	1.52	5.7	35.724	15.9	3	-34.0945	118.861	Temperate	Woodland
X7914	5.7	4	1.34	0.177	1.31	3.6	37.7139	16	4	-34.3032	118.728	Temperate	Other
X7916	5.6	4	1.33	0.224	2.81	6.5	37.75	16	4	-34.3037	118.73	Temperate	Woodland
X7918	6	2	1.16	0.166	2.11	5.3	37.75	16	4	-34.3033	118.731	Temperate	Woodland
X8090	8.1	1e-12	0.62	0.087	1.06	3.3	51.042	19.6	8	-30.0489	115.042	Temperate	Heathland
X8108	6	1e-12	0.9	0.041	0.48	2.1	34.5833	15.5	4	-33.8568	119.162	Temperate	Shrubland
X8114	6.1	1e-12	0.88	0.019	0.92	3	39.8333	16.3	9	-34.0877	119.406	Temperate	Woodland
X8118	5.9	1e-12	1.17	0.075	0.83	5	48.25	16.3	9	-34.3398	119.395	Temperate	Heathland
X8120	5.6	1e-12	0.99	0.068	1.23	4.2	43.1667	16.2	8	-34.2165	119.304	Temperate	Heathland
X8122	5.6	1e-12	1.48	0.08	1.1	3	43.6747	16.1	7	-34.1922	119.425	Temperate	Heathland
X8124	5.7	1e-12	0.87	0.107	1.06	3.3	49.7176	16.4	9	-34.3811	119.341	Temperate	Woodland
X8126	6	1e-12	0.94	0.088	1.27	3.2	34.3333	15.9	4	-33.8095	119.435	Temperate	Heathland
X8128	5.6	1e-12	1.26	0.09	0.67	3.1	34.0737	15.9	3	-33.7284	119.722	Temperate	Shrubland
X8130	5.8	1e-12	0.59	0.068	1.01	6.3	33.1913	16.1	4	-33.6884	119.762	Temperate	Shrubland
X8132	6.1	1e-12	0.36	0.078	0.14	2.2	38.3492	16.8143	7	-33.9313	120	Temperate	Shrubland
X8138	7.5	106	1.32	0.114	12.96	47.1	49.5833	19.2	4	-30.2007	149.598	Temperate	Other
X8140	7.5	113	1.48	0.094	15.77	49.2	49.5833	19.2	4	-30.2006	149.598	Temperate	Other
X8142	5.4	21	2.55	0.411	43.85	4	55.8697	9.5	13	-35.8748	149.012	Temperate	Woodland
X8144	5.7	24	4.03	0.098	35.94	5.4	55.1257	9.8	13	-35.881	149.008	Temperate	Grassland
X8146	5.8	29	3.96	0.09	44.5	4.2	55.1257	9.8	13	-35.8811	149.008	Temperate	Woodland
X8148	5.8	20	5.18	0.117	10.19	11.6	55.6734	9.6	13	-35.8767	149.01	Temperate	Grassland
X8150	5.4	19	2.51	0.291	41.08	2.6	55.8697	9.5	13	-35.8769	149.01	Temperate	Woodland
X8152	5.5	30	5.1	0.133	16.25	8.3	55.8697	9.5	13	-35.8749	149.011	Temperate	Grassland
X8154	6.7	12	0.5	0.106	11.12	3	22.7314	21.2	2	-25.351	131.042	Arid	Grassland
X8162	6.2	6	0.56	0.103	10.09	3.5	21.9523	21.3	2	-25.3523	131.034	Arid	Grassland
X8164	7.9	13	0.3	0.051	4.79	2.1	22.7905	21.2	2	-25.3457	131.021	Arid	Grassland
X8262	8	29	0.87	0.044	16.49	1.9	26.4935	16.6	3	-35.1164	141.976	Temperate	Other
X8268	8.7	6	1.01	0.026	4.06	1.6	26.9997	16.5	4	-35.1228	141.997	Temperate	Woodland
X8270	8.2	61	1.38	0.067	8.98	52.3	35.0044	14.7	3	-36.6715	142.289	Temperate	Other
X8455	6.4	3	0.14	0.202	6.79	1.8	21.4167	21.6	1	-25.3119	131.085	Arid	Grassland
X8457	6.4	1e-12	0.07	0.236	2.1	1.8	21.4167	21.6	1	-25.3118	131.084	Arid	Grassland
X8459	6	1e-12	0.14	0.229	5.13	1.7	21.5	21.7	2	-25.2875	130.929	Arid	Grassland
X8461	7.8	37	1.45	0.057	43.99	40.4	22.0026	21.5	1	-25.2713	130.756	Arid	Grassland
X8491	5.7	4	0.79	0.223	19.12	1.5	112.587	28.2	4	-12.6208	132.634	Tropical.wet	Shrubland
X8493	5.9	1e-12	0.53	0.334	1.3	1.8	109.076	28.2	5	-12.9293	132.595	Tropical.wet	Shrubland
X8495	6.3	1e-12	0.83	0.135	7.5	1.5	109.757	28.1	5	-12.9028	132.631	Tropical.wet	Shrubland
X8497	5.4	1e-12	1.28	0.952	2.56	2.2	105.191	26.9	4	-13.5539	132.271	Tropical.wet	Shrubland
X8507	5.7	2	0.86	0.357	4.54	1.7	103.132	27.8	4	-13.5165	132.458	Tropical.wet	Grassland
X8509	5.2	13	2.61	1.74	6.18	2.7	102.679	27.5	4	-13.5216	132.453	Tropical.wet	Shrubland
X8515	5.7	3	1.54	0.693	1.97	1.8	111.667	28.1	6	-12.8233	132.798	Tropical.wet	Shrubland
X9438	5.6	46	3.72	0.725	71.6	3.7	100.229	10.2	15	-35.4453	148.785	Temperate	Forest
X9440	5.5	46	4.9	1.249	57.47	4	100.103	10	15	-35.4502	148.783	Temperate	Forest
X9442	5.7	71	5.02	0.445	114.85	4.5	100.229	10.2	15	-35.4463	148.785	Temperate	Forest
X9444	5	7	3.09	3.462	20.39	3	95.6672	11.4	13	-35.3365	148.831	Temperate	Forest
X9448	5	47	5.11	4.741	15.98	4.4	99.4191	10.5	14	-35.3952	148.823	Temperate	Forest
X9450	4.8	16	4.53	4.051	80.93	4.5	99.4191	10.5	14	-35.3941	148.827	Temperate	Forest
X9452	4.5	12	4.16	7.281	5.62	3.9	98.1773	10	14	-35.3929	148.815	Temperate	Forest
X9456	4.7	77	5.24	6.437	108.63	8.4	111.863	7.2	13	-35.5252	148.776	Temperate	Woodland
X9458	5.4	7	2.59	1.771	12.69	1.7	98.1773	10	14	-35.3912	148.811	Temperate	Forest
X9460	4.7	9	3.69	6.132	16.88	3.3	97.3636	11	13	-35.3719	148.845	Temperate	Forest
X9464	5.9	13	3.92	0.128	80.37	6.6	81.058	11.1	13	-35.586	148.912	Temperate	Grassland
X9466	6.4	27	4.03	0.057	65.39	6.8	82.7119	10.8	14	-35.5906	148.909	Temperate	Woodland
X9468	5.7	28	5.01	0.973	60.86	4.1	96.3702	9.4	15	-35.4238	148.783	Temperate	Forest
X9484	5.6	2	3.48	0.493	5.64	8.1	68.7745	14	20	-35.6083	138.261	Temperate	Woodland
X9486	5.2	0	2.16	1.086	2.4	5.7	68.4713	14.1	9	-35.2721	138.69	Temperate	Woodland
X9488	6.8	7	3.15	0.074	28.15	13.3	33.8361	17.3	6	-32.8285	138.033	Arid	Woodland
X9490	7.3	6	2.58	0.063	32.68	8.3	30.8158	16.4	3	-32.3034	137.957	Arid	Shrubland
X9492	5.7	3	2.58	0.071	29.17	6.2	43.7526	15.1	5	-32.7484	138.136	Arid	Woodland
X9494	5.6	5	3.93	0.338	26.34	8.6	54.3211	14.2	5	-33.9142	138.604	Temperate	Woodland
X9496	5.7	0	0.9	0.131	3.07	3.1	45.4112	15.7	4	-34.609	138.861	Temperate	Woodland
X9498	5.1	2	1.98	0.493	7.86	4.7	61.9199	13.5	5	-34.5769	139.006	Temperate	Woodland
X9500	5.9	3	2.39	0.156	10.93	7.3	57.82	14.7	7	-34.6831	138.909	Temperate	Woodland
X9502	5.3	0	1.58	0.155	8.94	4.1	53.5736	15.8	5	-34.8808	138.708	Temperate	Woodland
X9522	9.6	3	0.18	0.03	1.4	249.1	21.25	17.5	4	-33.9727	140.727	Arid	Woodland
X9524	9	9	0.36	0.035	3.97	5.1	21.0833	17.5	3	-34.0189	140.709	Arid	Shrubland
X9526	9.3	0	0.23	0.03	0.82	564	21	17.6	3	-34.0446	140.762	Arid	Woodland
X9528	8.5	7	0.39	0.06	3.96	2.8	21	17.6	3	-34.0432	140.76	Arid	Shrubland
X9530	6.4	33	1.65	0.037	32.31	110.7	21.5833	17.3	4	-33.9569	140.719	Arid	Woodland
X9567	4.5	15	4.09	8.18	6.03	4	177.418	7.5	7	-41.5324	145.896	Montane	Grassland
X9569	4.5	24	4.96	9.556	6.57	11.5	177.418	7.5	7	-41.5334	145.896	Montane	Grassland
X9571	4.2	68	5.51	5.572	32.73	25.4	185.616	7.5	7	-41.5554	145.881	Montane	Forest
X9573	4	33	5.52	1.373	10.4	19.7	119.834	6.5	12	-42.0416	146.299	Montane	Marsh/bog
X9576	5.3	13	1.63	5.438	67.76	7	116.766	6.6	12	-42.0436	146.303	Montane	Heathland
X9586	5.1	2	0.89	1.743	0.98	1.6	149.104	9.1	16	-41.183	148.029	Temperate	Forest
