# Supplementary material for: The Role of Phosphorus Limitation in Shaping Soil Bacterial Communities and Their Metabolic Capabilities
Source: mBio. 2020 Oct 27;11(5):e01718-20. doi: 10.1128/mBio.01718-20 (PMC7593963; doi:10.1128/mBio.01718-20)
Supplement: TABLE S2 [file mBio.01718-20-st002.xlsx]

## Sheet: Sheet1
	Table S2. Location of Panama study sites and selected environmental data.
	SampleID	Soil.pH.water.2017	ResinP.ppm.2017	Total.C.per	DOC_mg.C_kg	Meh.Al.mg.Al_kg	Meh.Fe.mg.Fe_kg	Meh.K.mg.K_kg	Meh.Mn.mg.Mn_kg	Ca_Mg	SULF	MAP	MAT	NPP_2008_2019	Latitude	Longitude	PlotCreated
	Alb_0202	3.91	3.48	2.3	360	888.3	136	15.5	0.4	0.3	0.3	1864	27	0.38	8.97661	-79.5642	Albrook
	Alb_0204	4.13	5.69	4.71	350	1038.9	312.4	23.6	1.1	1	0.5	1864	27	0.38	8.97661	-79.5642	Albrook
	Alb_0303	3.85	3.16	5.09	312	910.7	367.6	16.6	1	0.5	0.3	1864	27	0.38	8.97661	-79.5642	Albrook
	Alb_0402	4.17	2.77	6.08	322	994.5	340.2	47.9	3.4	0.6	0.4	1864	27	0.38	8.97661	-79.5642	Albrook
	Alb_0404	4.01	2.35	5.54	230	814.6	378.3	34.6	3.2	1.3	0.4	1864	27	0.38	8.97661	-79.5642	Albrook
	B1_0202	6.24	4.41	5.39	104.65	2119.5	169.8	93.9	340.7	5.6	5.9	2635	25.9	0.54	9.15209	-79.8491	B1
	B1_0204	7.05	4	4.49	138.47	2797.9	197.4	49.6	352.8	7.7	3.6	2635	25.9	0.54	9.15209	-79.8491	B1
	B1_0303	6.69	3.33	4.38	191.94	3136.7	246	146	300.3	3.2	3.8	2635	25.9	0.54	9.15209	-79.8491	B1
	B1_0402	5.62	2.31	4.19	95.61	2582.6	165.7	67.3	421.7	6.3	4.2	2635	25.9	0.54	9.15209	-79.8491	B1
	B1_0404	6.68	2.83	4.33	79.06	2755.1	158.2	59.2	424.4	6.8	4.1	2635	25.9	0.54	9.15209	-79.8491	B1
	B3_0202	6.25	12.79	2.52	160.516	888.1	117.2	41.7	340	2.9	3.1	2566	26.2	0.54	9.14939	-79.8518	B3
	B3_0301	6.46	3.81	7.17	105.488	631.1	98.5	82.8	364.8	10	6.2	2566	26.2	0.54	9.14939	-79.8518	B3
	B3_0303	6.29	8.92	4.65	113.881	642.5	112.8	51	386.4	6	4.6	2566	26.2	0.54	9.14939	-79.8518	B3
	B3_0404	6.41	2.47	3.55	179.943	1175	201.4	91.1	101.7	2.1	6.1	2566	26.2	0.54	9.14939	-79.8518	B3
	B3_0503	7.4	1.59	3.87	51.2118	773.5	160.5	332	299.4	3	4.8	2566	26.2	0.54	9.14939	-79.8518	B3
	B6_0101	6.63	9.94	3.76	280.452	4197.2	340.4	56.6	162.9	3.6	3.5	2635	25.9	0.54	9.153	-79.8497	B6
	B6_0103	6.33	4.2	5.58	219.591	4138.1	562.5	33.4	94.8	3.8	4.7	2635	25.9	0.54	9.153	-79.8497	B6
	B6_0105	5.71	0.2	4.41	164.687	4649.6	423.4	102.5	213.5	2.7	4.4	2635	25.9	0.54	9.153	-79.8497	B6
	B6_0202	6.47	8.13	4.44	235.47	4447.5	528.3	45.5	90.3	3.9	4.3	2635	25.9	0.54	9.153	-79.8497	B6
	B6_0204	5.92	6.42	4.63	269.467	4429.8	361.2	50.2	153.3	3.6	5.1	2635	25.9	0.54	9.153	-79.8497	B6
	Car_0202	4.35	2.8	5.05	423	1460.1	238.4	25.3	0.8	0.7	0.9	1891	26.9	0.38	8.99074	-79.567	Cardenas
	Car_0204	4.83	4.06	4.49	289	1343.6	176.5	37.3	16.9	0.5	1.1	1891	26.9	0.38	8.99074	-79.567	Cardenas
	Car_0303	4.5	5.06	1.22	254	934.8	49.8	11.6	5.4	0.2	0.2	1891	26.9	0.38	8.99074	-79.567	Cardenas
	Car_0402	4.47	11.62	8.51	351	1283.6	365.8	26.3	2.3	0.8	0.5	1891	26.9	0.38	8.99074	-79.567	Cardenas
	Car_0404	4.59	3.94	5.85	373	1550.9	102.7	23.8	11.1	0.9	1	1891	26.9	0.38	8.99074	-79.567	Cardenas
	Carit_0204	6.78	2.64	4.35	53	850.8	172	315	94.4	4.4	3.1	2200	26	0.7	9.08519	-79.6077	Caritas
	Carit_0303	7.17	5.69	2.33	35	952.8	169.3	316.9	80.9	1.8	2.5	2200	26	0.7	9.08519	-79.6077	Caritas
	Carit_0402	7.15	2.53	10.95	77	695.5	191.4	229.1	94.5	3.9	8.6	2200	26	0.7	9.08519	-79.6077	Caritas
	Carit_0404	6.96	3.34	3.83	67	835.1	173.5	140.1	133.8	4.3	2.4	2200	26	0.7	9.08519	-79.6077	Caritas
	CC_p40_01	6.37	18.86	11.1	63.6155	900.6	112.1	31.3	88.6	30.2	2.3	2384	26.3	0.68	9.21102	-79.597	P40_CampoChagres
	CC_p40_02	6.74	27.29	11.95	78.8129	996.1	126.7	30.2	106.4	29.1	2.8	2384	26.3	0.68	9.21142	-79.5999	P40_CampoChagres
	CC_p40_03	6.24	37.48	12.87	88.0289	918	197	46.2	94.1	39.6	4.2	2419	26.1	0.68	9.21132	-79.6	P40_CampoChagres
	CDP_tr0104	6.51	10.38	3.56	163.388	1349.5	216.5	23.2	0.8	0.5	3.2	3219	25.8	0.63	9.28023	-79.9809	CaminoDePiña
	CDP_tr0105	6.68	6.51	3.02	237.986	955.4	118.9	23	31.6	4.1	3.5	3219	25.8	0.63	9.28065	-79.9804	CaminoDePiña
	CDP_tr0202	5.33	0.2	4.9	676.706	1442.8	191.9	18.5	4.4	0.7	2.8	3219	25.8	0.63	9.27697	-79.9781	CaminoDePiña
	CDP_tr0204	4.81	0.16	6.03	560.404	1211	118.2	25.8	24.7	2.5	3.5	3219	25.8	0.63	9.27693	-79.9783	CaminoDePiña
	CDP_tr0205	5.28	0.2	5.6	626.047	1385.8	245.6	29	1.4	0.3	2.6	3219	25.8	0.63	9.27682	-79.978	CaminoDePiña
	CDPl_0101	6.2	40.03	4.1	124.663	1202.5	137	97.8	61.3	3	2.8	2362	25.7	0.7	9.09296	-79.6516	CaminoDePlantacion
	CDPl_0103	6.16	5.83	4.35	65.7651	1054.4	178.4	354.8	81.6	3	2.6	2362	25.7	0.7	9.09282	-79.6514	CaminoDePlantacion
	CDPl_0105	6.52	11.16	3.29	44.8466	1222.9	193.9	257	85.4	3	2.7	2298	26	0.7	9.09127	-79.6522	CaminoDePlantacion
	CDPl_0202	6.39	42.22	6.53	63.3858	861.4	212.2	313.9	155.6	5	3.8	2298	26	0.7	9.0891	-79.653	CaminoDePlantacion
	CDPl_0204	5.67	2.66	5.59	93.8398	970.6	188.7	243.5	130.2	3.9	4.8	2298	26	0.7	9.08792	-79.6542	CaminoDePlantacion
	CG_0202	7.22	5.34	2.92	120	750.8	129.9	70.9	206.1	2.6	4	1828	26.9	0.38	8.91182	-79.5868	CerroGalera
	CG_0204	6.85	2.01	3.29	142	537.5	126.4	104.9	153.9	2.2	6.4	1828	26.9	0.38	8.91182	-79.5868	CerroGalera
	CG_0303	7.35	6.65	3.87	73	485.1	131.5	32	226.2	2.7	4.2	1828	26.9	0.38	8.91182	-79.5868	CerroGalera
	CG_0404	7.27	4.35	3.6	54	582.1	175.7	31.2	238.6	3.2	3.2	1828	26.9	0.38	8.91182	-79.5868	CerroGalera
	Chil_tr0101	7.09	5.14	7.87	48.888	1172	147.9	23.5	19.8	7.4	1.8	2384	26.3	0.68	9.21102	-79.597	Chilibre
	Chil_tr0102	7.82	5.44	6.34	47.3984	1284.4	117.1	31.9	19.9	3.8	1.9	2384	26.3	0.68	9.21142	-79.599	Chilibre
	Chil_tr0103	7.84	5.22	10.15	35.9085	1198.2	134.1	36.9	69.9	6.8	3.8	2419	26.1	0.68	9.21132	-79.6	Chilibre
	Chil_tr0104	7.94	3.38	6.73	162.407	542.5	69.5	73.2	103.9	21.6	1.8	2384	26.3	0.68	9.21121	-79.599	Chilibre
	Chil_tr0105	7.79	5.91	23.26	244.732	477.2	136.1	47.8	143.3	11.2	5.6	2384	26.3	0.68	9.21112	-79.598	Chilibre
	CJ_0101	5.18	0.08	4.59	202.618	861.3	588.7	21.2	8.7	1.8	1.1	3533	21.6	0.66	9.22731	-79.389	CerroJefe
	CJ_0102	5.06	0.05	5.37	155.652	748.2	1754.4	18.5	5.5	1.7	1.3	3533	21.6	0.66	9.22731	-79.3899	CerroJefe
	CJ_0103	4.64	0.06	4.73	208.393	817.8	506.4	19.3	7	2.5	1.3	3533	21.6	0.66	9.22731	-79.3908	CerroJefe
	CJ_0104	4.9	0.14	3.78	177.151	1032.8	335.8	17.7	11.8	3.1	1.5	3538	22	0.66	9.22732	-79.3917	CerroJefe
	CJ_0105	4.89	0.08	4.61	169.15	1030.8	1111.1	17.7	8.4	2.4	1.6	3538	22	0.66	9.22732	-79.3926	CerroJefe
	CL_tr0104	6.65	6.42	7.31	83.8	779.4	130.8	18.2	299.7	5.1	4.1	2052	26.6	0.7	9.02557	-79.6153	CerroLuisa
	CL_tr0105	6.91	9.42	6.31	73.4	839.3	162.8	31.1	293.3	4	3	2052	26.6	0.7	9.02562	-79.6155	CerroLuisa
	CL_tr0202	5.9	2.06	4.23	95.1	886.8	155.6	86.9	127.9	2.1	2.1	2052	26.6	0.7	9.0299	-79.6163	CerroLuisa
	CL_tr0204	6.03	2.39	4.66	221.9	905.3	224	21.3	21.9	1.5	1.4	2052	26.6	0.7	9.02973	-79.6164	CerroLuisa
	CL_tr0205	6.18	2.79	4.48	62.1	891	145.2	23.6	98.3	2.3	2.4	2052	26.6	0.7	9.02989	-79.6166	CerroLuisa
	Cla_tr0101	6.55	14.16	4.92	39.6353	664	189	34.4	131.4	1.2	1.5	1895	26.8	0.59	9.00401	-79.5663	Clayton
	Cla_tr0102	6.62	5.21	3.43	55.5412	1093	155.5	22.2	66.6	1	1.6	1895	26.8	0.59	9.0036	-79.5663	Clayton
	Cla_tr0103	6.64	3.29	2.92	64.1218	969	122.2	59.5	50.4	3.4	1.2	1895	26.8	0.59	9.00332	-79.5662	Clayton
	Cla_tr0104	6.7	8.48	4.71	58.0317	881.1	119.9	106.7	104.7	2.9	2.3	1895	26.8	0.59	9.00328	-79.5662	Clayton
	Cla_tr0105	6.59	6.65	3.66	189.304	898.3	143.9	27.3	38.3	1.9	1.6	1895	26.8	0.59	9.00339	-79.5662	Clayton
	Cob1_0202	5.92	0.09	5.13	258.65	1068.3	148.3	59.6	312.5	2.9	5.2	3152	23.9	0.66	9.20313	-79.3622	Coba1
	Cob1_0204	5.62	0.64	5.13	264.4	926.1	164.5	32.3	294.1	5.5	5.4	3152	23.9	0.66	9.20313	-79.3622	Coba1
	Cob1_0303	5.92	0.2	5.33	257.65	1179.9	149.2	39.9	285	4.7	5.6	3152	23.9	0.66	9.20313	-79.3622	Coba1
	Cob1_0402	5.92	0.2	7.13	112.175	867	185.4	97.5	308.7	5.5	9	3152	23.9	0.66	9.20313	-79.3622	Coba1
	Cob1_0404	5.61	0.19	4.33	131.875	938.6	168.8	77.4	343.1	5	4.6	3152	23.9	0.66	9.20313	-79.3622	Coba1
	Cob2_0202	6.1	0.05	6.23	137.755	1103.1	179.1	82.1	288.6	6.2	6.6	3522	22.8	0.66	9.20958	-79.3713	Coba2
	Cob2_0204	6.1	0.07	4.21	151.805	876.4	204.9	33	393.1	3.4	5.9	3522	22.8	0.66	9.20958	-79.3713	Coba2
	Cob2_0303	5.91	0.02	4.63	223.38	1077	189.6	34.6	301.7	3.4	6.7	3522	22.8	0.66	9.20958	-79.3713	Coba2
	Cob2_0402	5.56	0.1	4.61	141.055	1241.3	127.1	50.4	241.8	4.1	4.9	3522	22.8	0.66	9.20958	-79.3713	Coba2
	Cob2_0404	5.27	0.04	5.88	169.555	1075.5	194.4	40.5	316.1	5.3	4.6	3522	22.8	0.66	9.20958	-79.3713	Coba2
	Cor_0202	6.8	2.66	2.37	76.3781	387.3	51.6	64.6	28.8	4.8	0.571955	1488	27.2	0.49	8.53218	-79.8994	Coronado
	Cor_0204	6.68	1.37	2.11	65.5879	534.5	153.6	38.5	47.3	4.7	0.755934	1488	27.2	0.49	8.53218	-79.8994	Coronado
	Cor_0303	6.61	1.64	2.02	56.902	462.3	93.9	40.6	37.5	5.5	0.58017	1488	27.2	0.49	8.53218	-79.8994	Coronado
	Cor_0402	6.63	1.35	2.26	75.5284	500.9	93.3	89.6	45.2	5.6	0.577102	1488	27.2	0.49	8.53218	-79.8994	Coronado
	Cor_0404	6.78	1.69	1.62	70.5301	412	101.4	45.4	55.8	6.2	0.407202	1488	27.2	0.49	8.53218	-79.8994	Coronado
	CP_0202	5.14	3.87	4.07	416	1620.9	110.4	33.5	27	1.5	1.8	2255	26.5	0.71	9.12099	-79.6973	CerroPelado
	CP_0204	5.11	9.01	4.73	421	1315.7	181	28.6	22.8	1.6	0.9	2255	26.5	0.71	9.12099	-79.6973	CerroPelado
	CP_0303	5.2	2.8	4.14	378	1663.3	100	30.7	10.8	2.1	1.7	2255	26.5	0.71	9.12099	-79.6973	CerroPelado
	CP_0402	4.83	2.9	4.44	415	1419.2	121.3	20.2	9.9	2.5	1.5	2255	26.5	0.71	9.12099	-79.6973	CerroPelado
	CP_0404	4.77	2.86	3.92	388	1156.5	188.2	32.6	14.5	3.3	1.5	2255	26.5	0.71	9.12099	-79.6973	CerroPelado
	CP_tr0104	4.98	3.81	3.99	91.6248	1070.6	205.1	77.8	27.4	1.4	1	2403	26.1	0.65	9.1263	-79.7053	CerroPeladoTr
	CP_tr0105	4.74	3.46	3.16	152.027	746.6	145.2	18	40.9	1.2	0.9	2403	26.1	0.65	9.1261	-79.7053	CerroPeladoTr
	CP_tr0202	5.91	5.26	4.52	59.7195	1013.2	102.4	40.8	127.1	0.8	1.8	2403	26.1	0.65	9.126	-79.7068	CerroPeladoTr
	CP_tr0204	6.39	7.29	3.67	71.1452	908.3	241	31.3	146.5	0.6	0.8	2403	26.1	0.65	9.1263	-79.7072	CerroPeladoTr
	CP_tr0205	5.65	5.23	3.65	42.6523	895.4	221.9	57	79.8	1.1	1.8	2403	26.1	0.65	9.1266	-79.7074	CerroPeladoTr
	ElCh_0202	5.93	5.35	2.53	42	794.1	191.4	48.8	236.1	1.8	3.3	2313	26	0.7	9.08405	-79.6634	ElCharco
	ElCh_0204	4.79	1.11	3.37	118	1177.6	113.6	145.3	77.1	3.1	3	2313	26	0.7	9.08405	-79.6634	ElCharco
	ElCh_0303	5.78	2.46	2.08	68	955.7	173	24.3	228.8	2.8	0.7	2313	26	0.7	9.08405	-79.6634	ElCharco
	ElCh_0402	5.82	3.5	1.55	118	1261.2	168.9	36.3	244.1	2	1.1	2313	26	0.7	9.08405	-79.6634	ElCharco
	ElCh_0404	4.43	0.6	2.72	249	1611.5	120.5	38.1	152.9	1.6	1.8	2313	26	0.7	9.08405	-79.6634	ElCharco
	FSL_0202	8.09	1.82	7.83	518.19	1121.8	200	17.2	4.7	1.1	1.8	2980	25.4	0.7	9.32333	-79.7268	FuerteSanLorenzo
	FSL_0204	8.01	2.28	6.58	824.924	1420.6	143.3	16.9	1.1	0.9	2	3330	26.4	0.57	9.32323	-79.991	FuerteSanLorenzo
	FSL_0303	7.8	0.63	3.88	247.383	1302	125	28.2	56.1	0.9	2.5	3366	26.4	0.57	9.33722	-79.9848	FuerteSanLorenzo
	FSL_0402	5.17	0.22	5.27	394.426	1584	64.5	24.8	25.9	0.6	3.5	3366	26.4	0.57	9.33703	-79.9856	FuerteSanLorenzo
	FSL_0404	5.79	0.11	4.56	297.8	1186.4	99.2	24.7	29.2	1	3.4	3366	26.4	0.57	9.33711	-79.9855	FuerteSanLorenzo
	IG_0101	6.06	3.86	4.79	129.739	1139.1	230.7	128.9	41.6	1.3	4.7	3263	26.7	0.6	9.35009	-79.8718	IslaGaleta
	IG_0102	5.36	1.09	4.29	74.2424	729.9	115.6	40.2	14.7	3.5	5.3	3325	26.7	0.6	9.38471	-79.859	IslaGaleta
	IG_0103	5.92	2.26	3.77	85.4534	1075	417.3	93.6	28.4	1.6	1.9	3325	26.7	0.6	9.38407	-79.859	IslaGaleta
	IG_0104	6.43	0.87	3.41	81.5663	1149.1	254.1	130.7	52.6	0.9	2.9	3325	26.7	0.6	9.38377	-79.8608	IslaGaleta
	IG_0105	5.7	0.57	5.01	103.542	889.4	188	39.6	24.3	2.6	6.8	3321	26.7	0.6	9.38305	-79.857	IslaGaleta
	LP_0202	5.18	0.65	2.91	269.152	1143.3	187.8	169.5	267.2	1.5	3.1	2488	26.5	0.51	9.1247	-79.9048	LasPavas
	LP_0204	5.67	1.56	3.93	132.202	806.5	203.9	187.3	263.2	2	5.2	2488	26.5	0.51	9.1247	-79.9048	LasPavas
	LP_0303	6.18	1.47	3.14	464.652	1227.4	150.8	109	124.4	0.7	2.3	2488	26.5	0.51	9.1247	-79.9048	LasPavas
	LP_0402	7.35	2.71	3.16	359.902	1217.8	160.8	41.9	251.4	2	3	2488	26.5	0.51	9.1247	-79.9048	LasPavas
	LP_0404	6.96	3.82	3.32	353.652	1227.6	170.8	68.1	264.7	1.9	4	2488	26.5	0.51	9.1247	-79.9048	LasPavas
	Mad_0204	6.76	8.3	9.46	71	580.7	97.4	31.1	134.6	11.1	8.5	2384	26.3	0.68	9.21146	-79.5998	Maddem
	Mad_0303	6.95	20.07	7.53	50	739.8	95.3	48.1	72.8	11.4	8.2	2384	26.3	0.68	9.21146	-79.5998	Maddem
	Mad_0402	6.7	45.09	5.92	51	842.4	143.7	38.5	68.3	18	6.7	2384	26.3	0.68	9.21146	-79.5998	Maddem
	Mad_0404	7.06	34	15.12	105	434.3	97.8	141.6	72.2	13.1	15.2	2384	26.3	0.68	9.21146	-79.5998	Maddem
	Met_0202	6.94	2.32	5.12	35.2	996.6	147.3	204.9	100.7	2.7	0.8	1902	26.6	0.38	8.99459	-79.543	Metropolitano
	Met_0204	7.11	4.65	2.15	65	1034	133.4	108.1	87.5	2.4	1.3	1902	26.6	0.38	8.99459	-79.543	Metropolitano
	Met_0303	6.7	8.08	8.93	83.6	431	332.2	252.7	98.1	3.2	5.2	1902	26.6	0.38	8.99459	-79.543	Metropolitano
	Met_0402	6.84	4.06	5.28	54.6	694.3	120.4	129.1	65.8	2.2	2.6	1902	26.6	0.38	8.99459	-79.543	Metropolitano
	Met_0404	7.09	10.44	2.47	153.9	805.6	164.5	94.5	36.5	2.9	3	1902	26.6	0.38	8.99459	-79.543	Metropolitano
	Met_tr0104	6.22	8.7	5.21	57.1328	600.6	201.7	53.9	225.6	3.3	3.3	1902	26.6	0.38	8.9931	-79.5486	MetropolitanoTr
	Met_tr0105	7.72	7.79	5.31	48.5419	928	199	113.2	226.7	2.8	5.2	1902	26.6	0.38	8.99373	-79.5492	MetropolitanoTr
	Met_tr0202	7.03	1.37	5.55	53.4782	1067.6	211.6	31.3	150.3	2.2	3.1	1902	26.6	0.38	8.99237	-79.5444	MetropolitanoTr
	Met_tr0204	6.57	6.09	3.72	39.006	1206.4	161.6	39.7	113.4	3.2	2.3	1902	26.6	0.38	8.99418	-79.5444	MetropolitanoTr
	Met_tr0205	6.47	4.56	4.07	43.3121	1116.1	195.7	33.1	46.6	2.1	2.8	1902	26.6	0.38	8.99509	-79.5444	MetropolitanoTr
	P05_0202	5.98	2.26	3.1	138	956.1	160.9	26.5	261.7	2.2	3.3	2498	26.4	0.65	9.15682	-79.7517	P05
	P05_0204	6.03	2.1	6.6	91	785.8	89.4	27.7	60.6	5.6	8	2498	26.4	0.65	9.15682	-79.7517	P05
	P05_0303	5.55	1.14	4.82	80	713.3	153.8	35.6	195.1	8.7	5	2498	26.4	0.65	9.15682	-79.7517	P05
	P05_0402	5.62	1.63	7.86	154	1074.2	113.5	48.1	181.9	3.9	12.7	2498	26.4	0.65	9.15682	-79.7517	P05
	P05_0404	5.79	1.04	4.35	146	1489.8	51	28.4	94.1	2.7	5.7	2498	26.4	0.65	9.15682	-79.7517	P05
	P06_0202	4.89	0.48	2.92	123	552.9	229.5	42.4	132.8	2.1	2.2	2476	26.5	0.65	9.1565	-79.7442	P06
	P06_0204	4.92	1.13	1.75	317	807.7	116.8	14.5	70.6	2.8	1.2	2476	26.5	0.65	9.1565	-79.7442	P06
	P06_0303	4.81	0.38	3.32	192	766.5	150.3	32.4	65	2.6	2.2	2476	26.5	0.65	9.1565	-79.7442	P06
	P06_0402	4.82	0.8	1.49	199	617.9	207.9	32.2	6.2	1.1	1.5	2476	26.5	0.65	9.1565	-79.7442	P06
	P06_0404	5.23	1.15	2.66	254	884.7	222.1	26.7	3.6	0.6	4.1	2476	26.5	0.65	9.1565	-79.7442	P06
	P07_0204	4.83	0.57	2.63	221	824.7	244.1	35	1.8	1.8	1.7	2513	26.4	0.65	9.16093	-79.7427	P07
	P07_0303	4.77	0.51	3.12	155	585.5	232.5	32	50.6	2.3	2.7	2513	26.4	0.65	9.16093	-79.7427	P07
	P07_0402	4.76	0.88	5.02	236	714.6	185.3	28.6	34.6	1.1	1.9	2513	26.4	0.65	9.16093	-79.7427	P07
	P07_0404	4.77	0.63	2.16	292	853.9	157.2	30.3	43.4	1.4	1.9	2513	26.4	0.65	9.16093	-79.7427	P07
	P08_0202	5.77	2.47	2.66	298	958.9	162.8	19.2	294	1.7	3.3	2576	25.8	0.65	9.1683	-79.7464	P08
	P08_0204	5.69	2.16	3.11	458	1106.9	174.7	22.3	201.8	2.1	3.6	2576	25.8	0.65	9.1683	-79.7464	P08
	P08_0303	5.36	0.92	2.19	369	1004.7	144.8	16.9	180.1	1.5	2.1	2576	25.8	0.65	9.1683	-79.7464	P08
	P08_0402	5.69	1.21	3.38	293	975.5	188.1	21.7	309.7	2	3.5	2576	25.8	0.65	9.1683	-79.7464	P08
	P08_0404	5.85	0.87	3.31	221	976.6	165.1	22.9	320.1	2.5	3.5	2576	25.8	0.65	9.1683	-79.7464	P08
	P09_0202	5.28	0.18	3.9	173	730	213.1	44.2	163.7	1.6	2.9	2562	25.9	0.65	9.16878	-79.7407	P09
	P09_0204	6.04	0.14	4.04	221	799.6	165.8	34.4	236.5	1.7	4.3	2562	25.9	0.65	9.16878	-79.7407	P09
	P09_0303	5.98	0.11	3.24	238	1059.4	194.8	32.2	265.9	1.4	2.8	2562	25.9	0.65	9.16878	-79.7407	P09
	P09_0402	5.25	0.16	4.54	64	686.3	234.4	28.5	265.2	2	5.4	2562	25.9	0.65	9.16878	-79.7407	P09
	P09_0404	5.68	0.07	2.81	371	1044.7	130	30.3	144.9	1.2	3	2562	25.9	0.65	9.16878	-79.7407	P09
	P10_0202	7.33	1.78	4.15	41	625	92.7	128.6	111.8	3	6.3	2542	26.7	0.54	9.14462	-79.8587	P10
	P10_0204	6.1	0.49	2.99	51.37	995.2	88.3	241.1	103.5	1.8	5.9	2542	26.7	0.54	9.14462	-79.8587	P10
	P10_0402	6.24	1.68	3.67	177	807.5	153.6	62.7	206.2	2.9	5.7	2542	26.7	0.54	9.14462	-79.8587	P10
	P10_0404	5.98	2.59	6.43	74.12	735.5	188	72.8	258.7	2.2	8.6	2542	26.7	0.54	9.14462	-79.8587	P10
	P11_0202	6.08	3.28	8.54	86	629.7	132.1	72.4	269.4	2.4	12	2548	26.6	0.54	9.14491	-79.8779	P11
	P11_0204	6.18	4.97	6.36	97	918.1	135.4	206.1	181	2.4	10.2	2548	26.6	0.54	9.14491	-79.8779	P11
	P11_0303	6.64	2.93	11.58	87	916.3	139.9	79.4	192	2.5	14.7	2548	26.6	0.54	9.14491	-79.8779	P11
	P11_0402	6.05	5.68	7	126	1156.5	138.4	124.6	200.7	1.8	8.8	2548	26.6	0.54	9.14491	-79.8779	P11
	P11_0404	5.94	1.85	7.17	50	618.1	173.7	143.3	353.5	1.4	6.1	2548	26.6	0.54	9.14491	-79.8779	P11
	P12_0202	5.28	5.45	6.01	165	510.1	214.5	45.6	16.5	1.4	6.2	2648	26.6	0.54	9.17936	-79.8296	P12_BCI
	P12_0204	5.79	7.79	4.34	215	673.8	126.3	61.7	12.9	1.4	4.8	2648	26.6	0.54	9.17936	-79.8296	P12_BCI
	P12_0303	5.33	9.71	3.8	393	672.1	83.3	114.1	32.2	0.8	4.4	2648	26.6	0.54	9.17936	-79.8296	P12_BCI
	P12_0402	5.03	8.99	3.77	400	770.5	74.5	33.3	18	0.9	3.5	2648	26.6	0.54	9.17936	-79.8296	P12_BCI
	P12_0404	5.26	8.77	3.92	251	682.8	68	28.3	17.8	1.2	4.5	2648	26.6	0.54	9.17936	-79.8296	P12_BCI
	P13_0202	6.56	2.43	11.73	189.43	246.9	213.3	257	60.7	13.2	11.8	2675	26.6	0.54	9.18788	-79.821	P13_BCI
	P13_0204	6.4	6.42	4.19	38.75	747.6	146.9	335.5	111.6	3.3	4.6	2675	26.6	0.54	9.18788	-79.821	P13_BCI
	P13_0303	6.34	8.92	2.95	53.6	744.4	140.5	71.5	65.4	3	4.2	2675	26.6	0.54	9.18788	-79.821	P13_BCI
	P13_0402	6.49	1.33	2.62	79.68	794.6	112.9	264.7	22.9	2.1	3	2675	26.6	0.54	9.18788	-79.821	P13_BCI
	P13_0404	6.66	9.77	2.7	59.6	758.3	127.9	333	19.1	2.2	2.1	2675	26.6	0.54	9.18788	-79.821	P13_BCI
	P14_0202	6.23	0.47	4.27	665.32	1090.9	94.4	23.2	109.3	2	6.4	2581	26.4	0.54	9.15824	-79.8612	P14_BCI
	P14_0204	6.59	2.72	4.01	610.82	945.9	94.9	32	86.7	1.9	6	2581	26.4	0.54	9.15824	-79.8612	P14_BCI
	P14_0303	6.32	0.47	3.96	539.32	856	103.6	57.6	78.3	2.2	5.8	2581	26.4	0.54	9.15824	-79.8612	P14_BCI
	P14_0402	6.01	0.45	4.52	413.07	812.4	125.3	25.3	338.3	4.4	6.1	2581	26.4	0.54	9.15824	-79.8612	P14_BCI
	P14_0404	6.87	0.51	5.18	413.32	640.5	123.9	47.4	239.8	2.4	7.7	2581	26.4	0.54	9.15824	-79.8612	P14_BCI
	P15_0303	6.27	0.56	2.09	138	644.9	162.4	30.3	203.6	2.2	2.5	2513	26.4	0.65	9.16176	-79.7453	P15
	P15_0402	5.78	1.35	2.45	76	475.1	205.9	33	283.6	4.2	3.1	2513	26.4	0.65	9.16176	-79.7453	P15
	P15_0404	5.92	1.15	2.97	94	552.8	172.8	69.6	247.4	3	2.9	2513	26.4	0.65	9.16176	-79.7453	P15
	P16_0202	6.27	0.36	2.73	198	868.3	168.1	40	220.7	1	2.6	2482	25.9	0.65	9.14674	-79.7125	P16
	P16_0204	6.14	0.79	3.47	145	714.1	185.8	32.1	238.2	1.4	4	2482	25.9	0.65	9.14674	-79.7125	P16
	P16_0402	5.62	0.59	4.29	155	809.3	145.3	45.1	124.3	1.4	3.4	2482	25.9	0.65	9.14674	-79.7125	P16
	P16_0404	6.34	1.58	2.15	181	1121.9	56.3	8.7	48.4	0.5	0.3	2482	25.9	0.65	9.14674	-79.7125	P16
	P17_0202	6.41	1.76	3.3	39.6575	445.5	154.8	35.7	75.1	3	4.1	2458	26.1	0.65	9.15181	-79.7158	P17_Pipeline
	P17_0204	6.32	1.76	3.5	29.065	411.6	164.3	24.9	146.1	4	4.5	2458	26.1	0.65	9.15181	-79.7158	P17_Pipeline
	P17_0303	6.27	2.43	3.07	25.9925	432	158.6	37.8	124.7	5	4.8	2458	26.1	0.65	9.15181	-79.7158	P17_Pipeline
	P17_0404	6	2.78	2.99	24.8025	360.8	138.9	30.8	134.1	3.6	4.1	2458	26.1	0.65	9.15181	-79.7158	P17_Pipeline
	P18_0202	6.01	7.03	4.39	71.44	689.3	231.5	319.5	87.8	1.9	4.6	2548	26.6	0.54	9.14346	-79.8825	P18
	P18_0204	6.82	6.07	3.36	125.065	876.5	166.6	67.7	100.5	2	5.5	2548	26.6	0.54	9.14346	-79.8825	P18
	P18_0303	6.37	2.81	5.28	50.64	496.7	179.7	194.7	199.7	5.2	8	2548	26.6	0.54	9.14346	-79.8825	P18
	P18_0402	5.95	2.55	3.62	49.24	689.8	178.8	45.4	95	3.1	6.8	2548	26.6	0.54	9.14346	-79.8825	P18
	P18_0404	6.06	5.59	3.77	65.49	804.9	190.8	60.5	117.5	3.1	7.2	2548	26.6	0.54	9.14346	-79.8825	P18
	P19_0202	5.71	0.25	4.44	579	854.4	52.1	39.6	159.7	1.1	6.6	2666	25.9	0.65	9.19917	-79.7741	P19
	P19_0204	4.86	0.18	3.62	558	822.8	41.3	17.5	39.4	0.4	5.4	2666	25.9	0.65	9.19917	-79.7741	P19
	P19_0303	5.09	0.14	4.28	627	684	112.5	51.8	155.7	1	4.9	2666	25.9	0.65	9.19917	-79.7741	P19
	P19_0402	4.91	0.14	2.7	387	673.2	104.7	21.3	229.1	1.3	4.2	2666	25.9	0.65	9.19917	-79.7741	P19
	P19_0404	4.91	0.12	4	400	666.4	102.7	36.4	229.7	1.5	6.5	2666	25.9	0.65	9.19917	-79.7741	P19
	P20_0202	5.01	0.86	3.64	494.195	770.2	71.1	83.1	132.2	0.8	5.6	2632	26.1	0.65	9.19028	-79.7643	P20
	P20_0204	4.87	0.27	3.2	526.596	712.4	90.6	48.4	187.9	0.4	4.2	2632	26.1	0.65	9.19028	-79.7643	P20
	P20_0303	4.76	0.23	4.78	449.914	576.3	76.9	73.3	117.7	1.1	5.7	2632	26.1	0.65	9.19028	-79.7643	P20
	P20_0402	4.64	0.6	3.48	504.995	561.4	99.1	68.4	182.3	2.1	4.4	2632	26.1	0.65	9.19028	-79.7643	P20
	P20_0404	4.61	0.36	4.76	469.354	540.6	95	93.3	164.1	1.3	6.4	2632	26.1	0.65	9.19028	-79.7643	P20
	P21_0202	6.86	8.81	9.88	114.321	664.9	89.6	96.4	35.2	5.5	7.4	2304	26.5	0.71	9.1415	-79.6935	P21
	P21_0204	6.26	2.41	4.3	68.0149	816.4	87.4	28	22	3.7	4.1	2304	26.5	0.71	9.1415	-79.6935	P21
	P21_0303	6.38	7.49	3.75	58.9156	1051.2	55.9	172.1	10.2	3.6	2.2	2304	26.5	0.71	9.1415	-79.6935	P21
	P21_0402	6.34	4.54	4.06	64.0728	645.8	69.1	66.8	58.9	3.2	2.9	2304	26.5	0.71	9.1415	-79.6935	P21
	P21_0404	6.51	6.91	5.93	69.4729	579.2	65.8	48.8	104.2	4.6	3.3	2304	26.5	0.71	9.1415	-79.6935	P21
	P22_0202	6.34	5.84	2.93	43.895	780.5	141.8	168.7	100.3	1.5	2.8	2401	26.1	0.71	9.1479	-79.6931	P22
	P22_0204	6.24	6.62	3.32	26.72	739.5	150.3	69.5	181.4	2.7	3.7	2401	26.1	0.71	9.1479	-79.6931	P22
	P22_0303	6.66	2.84	3	34.845	835.4	166.3	68.8	184.2	2.4	3.3	2401	26.1	0.71	9.1479	-79.6931	P22
	P22_0402	6.58	7.9	5.35	51.92	831	153.5	170.2	190.8	2.8	6.8	2401	26.1	0.71	9.1479	-79.6931	P22
	P22_0404	6.35	3.26	2.61	55.42	701.6	197.5	276	85.7	1.8	4.6	2401	26.1	0.71	9.1479	-79.6931	P22
	P23_0202	6.22	19.34	3.43	40.07	463.9	140	261.6	60.2	6.9	4	2235	26.4	0.71	9.1217	-79.6731	P23
	P23_0204	6.43	30.1	1.49	34.095	482.1	79.7	343.3	33.7	6.2	1.8	2235	26.4	0.71	9.1217	-79.6731	P23
	P23_0303	6.07	25.65	3.4	28.07	452.9	125.2	520.1	92.6	4.3	2.7	2235	26.4	0.71	9.1217	-79.6731	P23
	P23_0402	6.59	57.19	2.65	36.795	533.8	119.5	340.8	58.1	4.7	2.7	2235	26.4	0.71	9.1217	-79.6731	P23
	P23_0404	5.85	18.52	2.95	32.345	546.3	145.4	263.5	59.3	4.6	2.9	2235	26.4	0.71	9.1217	-79.6731	P23
	P24_0202	6.23	4.42	8.95	47.69	355.5	154.2	467.4	260.3	1.4	10.8	2216	26.5	0.71	9.12372	-79.6767	P24
	P24_0204	5.96	4.07	6.53	124.215	520	172	374.2	244.7	1.4	7.7	2216	26.5	0.71	9.12372	-79.6767	P24
	P24_0303	6.17	10.51	8.43	43.44	431.8	162.5	492.5	271.6	1.5	9.9	2216	26.5	0.71	9.12372	-79.6767	P24
	P24_0402	6.04	4.84	4.28	83.515	759.3	113	292.9	64.2	1.3	5.5	2216	26.5	0.71	9.12372	-79.6767	P24
	P24_0404	5.23	10.91	5.01	81.965	595.8	112	290.4	148	2.7	5.1	2216	26.5	0.71	9.12372	-79.6767	P24
	P25_0202	4.45	0.04	2.96	398.523	1066.8	155.7	18.2	5.3	0.3	2.1	2380	26.5	0.74	9.07852	-79.7989	P25
	P25_0204	4.59	0.46	3.16	380.773	1069.2	119.1	22.2	31.9	0.2	2.1	2380	26.5	0.74	9.07852	-79.7989	P25
	P25_0303	4.57	0.28	3.97	410.523	1043.9	242.2	181.4	21.3	0.3	2	2380	26.5	0.74	9.07852	-79.7989	P25
	P25_0402	4.55	0.3	2.97	361.023	1073.1	114.3	24.4	61	0.1	2.3	2380	26.5	0.74	9.07852	-79.7989	P25
	P25_0404	4.24	0.28	3.79	354.273	957	252.9	26.4	9.4	0.2	2.2	2380	26.5	0.74	9.07852	-79.7989	P25
	P26_0202	4.4	0.26	3.79	325.89	1352.9	149.2	34.7	2.2	0.5	1.4	2368	26.5	0.74	9.07646	-79.7869	P26
	P26_0204	4.65	0.71	4.32	323.89	1352.8	116.6	28.6	2.3	1	2.2	2368	26.5	0.74	9.07646	-79.7869	P26
	P26_0303	4.53	0.15	4.03	286.14	1270	154.2	18.1	3.7	0.5	1.7	2368	26.5	0.74	9.07646	-79.7869	P26
	P26_0402	4.52	0.21	3.54	238.14	1157.3	176.1	26.2	1.8	0.1	1.6	2368	26.5	0.74	9.07646	-79.7869	P26
	P26_0404	4.71	0.12	3.44	335.64	1329.8	122.4	19.4	1.8	0.4	1.6	2368	26.5	0.74	9.07646	-79.7869	P26
	P27_0202	6.44	7.51	2.06	39	662.6	344.7	179.5	48.9	2.4	4	2290	25.9	0.7	9.08048	-79.6451	P27
	P27_0204	7.08	8.55	3.12	45	711.5	182.9	179.5	44.2	2.9	4.1	2290	25.9	0.7	9.08048	-79.6451	P27
	P27_0303	6.21	2.41	2.08	46	654.5	133.7	164.3	77.2	1.5	3.3	2290	25.9	0.7	9.08048	-79.6451	P27
	P27_0402	6.62	5	1.91	71	632.2	201.2	176.9	83.9	2.2	9.6	2290	25.9	0.7	9.08048	-79.6451	P27
	P27_0404	6.29	0.63	1.28	73	688.9	118.6	109	84.1	1.7	1.3	2290	25.9	0.7	9.08048	-79.6451	P27
	P28_0202	6.59	3.88	4.56	69	693.9	248.5	58.4	108.2	2.8	5.1	2284	26	0.7	9.08652	-79.6424	P28
	P28_0204	6.02	2.12	3.77	53	585	246.5	46.4	94.4	1.8	4.6	2284	26	0.7	9.08652	-79.6424	P28
	P28_0303	6.33	2.16	3.49	61	818.5	214.6	110.7	67.6	1.4	5.2	2284	26	0.7	9.08652	-79.6424	P28
	P28_0402	6.43	5.47	2.31	73	982	172.7	44.5	183.1	2.1	3.1	2284	26	0.7	9.08652	-79.6424	P28
	P28_0404	6.87	2.03	3.11	109	871.7	192.6	110.2	119.6	1.6	2.9	2284	26	0.7	9.08652	-79.6424	P28
	P32_0202	5.89	0.35	5.03	226.972	1015	178.4	65.1	203.2	2.5	4.9	3068	25	0.7	9.35583	-79.7269	P32
	P32_0204	5.73	0.59	5.76	299.322	1037.8	187.5	61.6	141.2	2.2	5.2	3068	25	0.7	9.35583	-79.7269	P32
	P32_0303	6.14	0.24	3.59	177.423	1023.8	165.7	49.5	212.7	3	5	3068	25	0.7	9.35583	-79.7269	P32
	P32_0402	5.77	0.74	3.68	102.498	906.7	167.6	71.5	199	2.6	4.9	3068	25	0.7	9.35583	-79.7269	P32
	P32_0404	5.45	0.48	6.27	173.697	971.8	190.8	49.8	185.9	3.2	6.2	3068	25	0.7	9.35583	-79.7269	P32
	P40Cha_tr0104	5.49	7.13	3.56	166.934	1432.7	148.4	34.6	81.9	1.1	3.2	2266	26.2	0.7	9.0895	-79.6733	P40_CharcoTr12
	P40Cha_tr0105	5.37	6.39	4.4	216.864	1340.2	151.7	32.5	147.8	1.5	5.1	2266	26.2	0.7	9.0893	-79.673	P40_CharcoTr12
	P40Cha_tr0202	4.94	6.7	4.85	219.274	1538.9	151.5	25.2	122.6	1.5	1.1	2266	26.2	0.7	9.0903	-79.6725	P40_CharcoTr12
	P40Cha_tr0204	4.92	3.17	4.61	294.734	1735.3	170.3	38.8	99.4	0.6	1.5	2266	26.2	0.7	9.0905	-79.6727	P40_CharcoTr12
	P40Cha_tr0205	4.81	3.66	4.37	226.112	1568.1	113.7	42.7	134.4	1.4	1.1	2266	26.2	0.7	9.0904	-79.6726	P40_CharcoTr12
	P40Cha_tr0304	5.24	0.94	4.37	151.546	1147.8	147.9	40.9	78.5	2.7	2.4	2313	26	0.7	9.08484	-79.6626	P40_CharcoTr35
	P40Cha_tr0305	5.05	0.29	3.98	306.726	1238.1	161.2	28.9	35.7	0.9	2.2	2313	26	0.7	9.08491	-79.6626	P40_CharcoTr35
	P40Cha_tr0502	4.52	0.35	4.25	264.22	1065.4	254.3	26.2	11.1	0.7	0.2	2219	26.3	0.7	9.08315	-79.6664	P40_CharcoTr35
	P40Cha_tr0504	5.35	1.01	3.31	204.976	865.9	170.1	18.8	15.3	2.8	0	2219	26.3	0.7	9.08327	-79.6666	P40_CharcoTr35
	P40Cha_tr0505	5.47	3.93	1.94	174.837	949.9	183.8	18.6	47.2	0.5	0.2	2219	26.3	0.7	9.08333	-79.6663	P40_CharcoTr35
	Pat_p40_01	5.16	2.79	6.79	232.596	1140.5	302.4	21.8	1.6	1.8	0.3	1895	26.8	0.59	9.00305	-79.5662	P40_Patacon
	Pat_p40_02	4.79	3.42	8.25	236.63	1432.5	274.1	22.4	3.2	3.4	0.4	1969	26.8	0.59	9.01369	-79.5964	P40_Patacon
	Pat_p40_03	4.51	5.36	7.25	212.707	1372.7	178.4	19.3	1.7	2.1	0.5	1969	26.8	0.59	9.01383	-79.5963	P40_Patacon
	Pat_p40_04	4.95	3.55	6.25	180.654	1277.1	266	32.8	2	2	0.5	1969	26.8	0.59	9.01384	-79.5963	P40_Patacon
	Pat_p40_05	5.03	3.32	6.42	287.657	1343.4	254.7	30.2	1.2	2.3	0.4	1969	26.8	0.59	9.0136	-79.5963	P40_Patacon
	PNT_tr0101	6.02	1.13	1.87	264	1429.2	47.8	48.6	54.2	1.6	2	3325	26.6	0.62	9.54503	-79.6027	PortobeloNvoTonosi
	PNT_tr0102	5.91	1.07	4.19	204	1557.2	125.8	81.9	107.4	1.4	3.7	3325	26.6	0.62	9.54503	-79.6027	PortobeloNvoTonosi
	PNT_tr0103	5.6	4.24	3.68	230	1283.5	98.5	70.3	125.5	1.2	3.4	3325	26.6	0.62	9.54503	-79.6027	PortobeloNvoTonosi
	PNT_tr0104	6.23	1.89	3.12	113	1177.2	92.6	115.2	91.2	1.6	4.1	3325	26.6	0.62	9.54503	-79.6027	PortobeloNvoTonosi
	PNT_tr0105	5.85	1.16	2.28	89	1419.3	103.6	151	55.6	2.1	3.2	3325	26.6	0.62	9.54503	-79.6027	PortobeloNvoTonosi
	PP1_0202	8.05	0.66	5.3	61.39	661	64.3	107	226.9	4.5	4.79	1979	26.5	0.63	8.94277	-79.6023	PanamaPacifico
	PP1_0204	6.42	1.28	3.6	58.07	724.9	71.7	55	254.1	4.7	3.68	1979	26.5	0.63	8.94277	-79.6023	PanamaPacifico
	PP1_0303	6.41	1.37	2.81	62.62	598.9	51.3	152.6	109.2	5.1	1.41	1979	26.5	0.63	8.94277	-79.6023	PanamaPacifico
	PP1_0402	6.77	2.01	3.55	46.76	596.2	125.2	34.1	347	3.3	3.57	1979	26.5	0.63	8.94277	-79.6023	PanamaPacifico
	PP1_0404	6.99	2.04	3.35	37.12	641.5	108	30	263.6	5.5	2.07	1979	26.5	0.63	8.94277	-79.6023	PanamaPacifico
	QL_0101	5.23	0.15	6.88	270.425	1281.8	97.5	30.2	89.8	2.5	5	3325	26.6	0.62	9.54503	-79.6027	QuebradaLopez
	QL_0102	5.57	0.11	5.32	226.925	824.2	116.4	29.5	148.7	2.5	5.3	3325	26.6	0.62	9.54489	-79.603	QuebradaLopez
	QL_0103	5.58	0.14	4.85	262.975	899.6	119.7	53.9	55	2.9	4	3325	26.6	0.62	9.54499	-79.6026	QuebradaLopez
	QL_0104	5.22	0.9	6.8	419.39	1045	128.1	48.7	36.7	3.3	3.8	3325	26.6	0.62	9.5446	-79.6024	QuebradaLopez
	QL_0105	5.92	0.12	4.37	388.283	869.6	119.2	19.7	110.9	2.8	3.7	3325	26.6	0.62	9.54473	-79.6026	QuebradaLopez
	Rou_0202	4.95	0.1	4.76	426.05	1129.98	77.91	23.14	1.94	0.9	1.4	3105	25.5	0.7	9.33482	-79.7809	Roubik
	Rou_0204	4.94	0.14	6.45	352.88	1123.83	75.88	19.25	8.3	1.9	1.8	3105	25.5	0.7	9.33482	-79.7809	Roubik
	Rou_0303	4.76	0.13	5.78	369.41	905.55	136.72	20.61	1.44	0.3	1.3	3105	25.5	0.7	9.33482	-79.7809	Roubik
	Rou_0402	5	0.09	5.34	340.17	1401.04	79.62	51.62	17.73	1.7	1	3105	25.5	0.7	9.33482	-79.7809	Roubik
	Rou_0404	5.41	0.08	2.25	390.9	759.95	107.2	14.86	1.93	3	0.8	3105	25.5	0.7	9.33482	-79.7809	Roubik
	She1_0202	6.3	7.25	3.46	35	832.4	98.4	93.9	21.4	3.8	2.2	3286	26.4	0.57	9.33253	-79.9541	Sherman1
	She1_0204	7.13	5.03	9.11	54	610.2	191.6	28.8	62.3	10.7	10	3286	26.4	0.57	9.33253	-79.9541	Sherman1
	She1_0303	6.16	3	8.55	74	707.1	130.2	42.8	17.9	9.8	9	3286	26.4	0.57	9.33253	-79.9541	Sherman1
	She1_0402	6.19	1.88	3.12	32	683.4	127.1	19.4	35.1	12.3	2.6	3286	26.4	0.57	9.33253	-79.9541	Sherman1
	She1_0404	6.49	7.23	5.52	49	736	168.8	26.7	15.1	17	3.5	3286	26.4	0.57	9.33253	-79.9541	Sherman1
	She2_0202	5.1	0.26	4.26	388	1071.4	112.1	23.4	17.6	1.6	2.8	3283	26.4	0.57	9.32296	-79.9621	Sherman2
	She2_0204	5.27	0.2	4.9	338	1001	145.1	40.9	50.1	1.9	3.1	3283	26.4	0.57	9.32296	-79.9621	Sherman2
	She2_0303	5.44	0.2	2.84	550	1240.6	121.1	29.4	14.2	1.4	1.7	3283	26.4	0.57	9.32296	-79.9621	Sherman2
	She2_0402	5.58	0.26	4.11	382	1136.6	130.3	68.5	10.8	1.4	2.3	3283	26.4	0.57	9.32296	-79.9621	Sherman2
	She2_0404	5.62	0.22	5.81	332	963	158.4	39.5	51.9	2.1	3.3	3283	26.4	0.57	9.32296	-79.9621	Sherman2
	She3_0202	6.53	8.26	4.66	81.215	2838.1	64.3	15.9	67.6	0.4	6.7	3106	26	0.63	9.26033	-79.956	Sherman3
	She3_0204	6.59	15.53	3.66	53.315	1307.7	73.1	17.5	31.7	1.1	6.6	3106	26	0.63	9.26033	-79.956	Sherman3
	She3_0303	7.42	9.07	3.03	34.415	952.1	175.7	30.8	56.1	8.4	4.6	3106	26	0.63	9.26033	-79.956	Sherman3
	She3_0402	6.37	4.47	2.8	77.74	936.3	194.1	46.4	44.5	1.7	4.1	3106	26	0.63	9.26033	-79.956	Sherman3
	She3_0404	6.47	6.19	3.57	68.39	990.3	219.9	64.6	95.2	1.5	4.6	3106	26	0.63	9.26033	-79.956	Sherman3
	She4_0202	5.72	7.29	3.68	56	988.8	134.3	52.6	55.8	2.3	3.6	3079	26	0.63	9.25802	-79.9529	Sherman4
	She4_0204	6.37	8.5	4.57	54	908.8	121.7	78.1	19.8	6.5	5.8	3079	26	0.63	9.25802	-79.9529	Sherman4
	She4_0303	6.07	6.49	8.33	68	690.6	171	111.3	75.1	3.9	11.4	3079	26	0.63	9.25802	-79.9529	Sherman4
	She4_0402	6.46	4.55	5.27	73	1037	249.4	47.3	32.5	2.3	3.2	3079	26	0.63	9.25802	-79.9529	Sherman4
	She4_0404	6.1	5.67	4.83	78	859	144.3	70.6	81.4	2.7	5.7	3079	26	0.63	9.25802	-79.9529	Sherman4
	SheG_0202	4.84	1.65	4.88	459.18	1704.9	124.1	29.9	20.7	1.1	3	3188	26.2	0.63	9.28087	-79.9747	ShermanGrua
	SheG_0204	4.27	0.32	5.47	423.18	1760.6	202.6	29.8	30	0.8	3.3	3188	26.2	0.63	9.28087	-79.9747	ShermanGrua
	SheG_0303	5.07	1.93	7.14	541.93	1669.2	203.1	25.9	2	0.3	3.2	3188	26.2	0.63	9.28087	-79.9747	ShermanGrua
	SheG_0402	4.81	0.24	3.23	576.18	1854.3	85.9	25.7	4.9	0.4	2.5	3188	26.2	0.63	9.28087	-79.9747	ShermanGrua
	Sob_0202	4.54	1.47	4.69	305.03	1508.65	173.93	20.66	5.01	2.5	0.7	2155	26.3	0.7	9.06202	-79.6402	Soberania
	Sob_0204	4.42	1.39	4.79	246.55	1437.5	249.68	21.61	3.03	1.3	0.5	2155	26.3	0.7	9.06202	-79.6402	Soberania
	Sob_0303	4.29	1.05	3.91	264.94	1101.42	301.32	29.04	1.59	0.3	0.8	2155	26.3	0.7	9.06202	-79.6402	Soberania
	Sob_0402	4.46	2.23	4.33	224.59	1273.05	290.43	25.85	2.08	1.7	0.5	2155	26.3	0.7	9.06202	-79.6402	Soberania
	Sob_0404	5.32	0.98	6.2	240.51	1012.16	524.52	28.51	3.29	0.8	0.3	2155	26.3	0.7	9.06202	-79.6402	Soberania
