# Supplementary material for: The Role of Phosphorus Limitation in Shaping Soil Bacterial Communities and Their Metabolic Capabilities
Source: mBio. 2020 Oct 27;11(5):e01718-20. doi: 10.1128/mBio.01718-20 (PMC7593963; doi:10.1128/mBio.01718-20)
Supplement: TABLE S3 [file mBio.01718-20-st003.xlsx]

## Sheet: Sheet1
	Table S3. Relationships between abundant soil microbial taxa and available P, for the subset of taxa in which available P was included as a predictor in the best generalized linear model to explain variation in the distribution of relative abundance. The r2 values reported refer to overall model fit including available P and other soil and climatic variables retained for the best models. Taxa dis…
	Taxa.Label	Predictor	lmg_%Rsq	mod.Rsq	mod.Rsq_adj	glm.model	Estimate	Std. Error	t value	Pr(>|t|)	predictedP	Kingdom	Phylum	Class	Order	Family	Dataset	P_type	P.lmg.strength	Index
	Nitrososphaeraceae	ResinP.ppm.2017	0.230079	0.661381	0.65348	fit1	0.00351496	0.000601585	5.84283	1.34e-08	p_predicted	Archaea	Thaumarchaeota	Nitrososphaeria	Nitrososphaerales	Nitrososphaeraceae	Panama	high.P	0.230079	1
	Solibacteraceae_(Subgroup_3)	PhosphorusColwell.mg.Kg	0.357375	0.384424	0.372982	fit3	-0.00709018	0.00110672	-6.40648	6.63e-10	p_predicted	Bacteria	Acidobacteria	Acidobacteriia	Solibacterales	Solibacteraceae_(Subgroup_3)	Australia	low.P	-0.357375	2
	Acidobacteriales	ResinP.ppm.2017	0.113675	0.752336	0.746557	fit2	-0.00275451	0.000857041	-3.21398	0.00145169	p_predicted	Bacteria	Acidobacteria	Acidobacteriia	Acidobacteriales	NA	Panama	low.P	-0.113675	3
	Acidobacteriaceae_(Subgroup_1)	PhosphorusColwell.mg.Kg	0.10598	0.609133	0.601867	fit1	-0.0111299	0.00228784	-4.86479	1.95e-06	p_predicted	Bacteria	Acidobacteria	Acidobacteriia	Acidobacteriales	Acidobacteriaceae_(Subgroup_1)	Australia	low.P	-0.10598	4
	Acidobacteriia_Subgroup_2	ResinP.ppm.2017	0.0999146	0.778782	0.774372	fit4	-0.00174512	0.000892111	-1.95617	0.0513695	p_predicted	Bacteria	Acidobacteria	Acidobacteriia	Subgroup_2	NA	Panama	low.P	-0.0999146	5
	Solibacteraceae_(Subgroup_3)	ResinP.ppm.2017	0.070346	0.759708	0.752451	fit3	-0.00120094	0.000664076	-1.80844	0.0715463	p_predicted	Bacteria	Acidobacteria	Acidobacteriia	Solibacterales	Solibacteraceae_(Subgroup_3)	Panama	low.P	-0.070346	6
	Acidobacteriales	PhosphorusColwell.mg.Kg	0.062605	0.612634	0.599478	fit2	-0.00508977	0.00205407	-2.4779	0.0138394	p_predicted	Bacteria	Acidobacteria	Acidobacteriia	Acidobacteriales	NA	Australia	low.P	-0.062605	7
	Blastocatellia_(Subgroup_4)	ResinP.ppm.2017	0.0212899	0.563375	0.550189	fit5	-0.000726166	0.000454157	-1.59893	0.110896	p_predicted	Bacteria	Acidobacteria	Blastocatellia_(Subgroup_4)	11-24	NA	Panama	low.P	-0.0212899	8
	Acidobacteriia_Subgroup_2	PhosphorusColwell.mg.Kg	0.0190447	0.501296	0.490131	fit4	-0.00312959	0.00119146	-2.62669	0.00911828	p_predicted	Bacteria	Acidobacteria	Acidobacteriia	Subgroup_2	NA	Australia	low.P	-0.0190447	9
	Pyrinomonadaceae	PhosphorusColwell.mg.Kg	0.0474433	0.66963	0.660968	fit5	0.00164375	0.000984376	1.66984	0.0961224	p_predicted	Bacteria	Acidobacteria	Blastocatellia_(Subgroup_4)	Pyrinomonadales	Pyrinomonadaceae	Australia	high.P	0.0474433	10
	Acidobacteria_Subgroup_5	ResinP.ppm.2017	0.0854953	0.298473	0.279703	fit6	0.000739842	0.000327272	2.26063	0.0245009	p_predicted	Bacteria	Acidobacteria	Subgroup_5	NA	NA	Panama	high.P	0.0854953	11
	Acidobacteria_Subgroup_6	PhosphorusColwell.mg.Kg	0.537851	0.525663	0.520412	fit6	0.0112411	0.000949634	11.8373	2.46e-26	p_predicted	Bacteria	Acidobacteria	Subgroup_6	NA	NA	Australia	high.P	0.537851	12
	Solirubrobacteraceae	PhosphorusColwell.mg.Kg	0.349496	0.436201	0.423579	fit11	-0.0036343	0.000857331	-4.23909	3.09e-05	p_predicted	Bacteria	Actinobacteria	Thermoleophilia	Solirubrobacterales	Solirubrobacteraceae	Australia	low.P	-0.349496	13
	Mycobacteriaceae	PhosphorusColwell.mg.Kg	0.243146	0.447815	0.441703	fit7	-0.00392849	0.000570149	-6.89029	3.89e-11	p_predicted	Bacteria	Actinobacteria	Actinobacteria	Corynebacteriales	Mycobacteriaceae	Australia	low.P	-0.243146	14
	Acidothermaceae	PhosphorusColwell.mg.Kg	0.134429	0.461377	0.453398	fit8	-0.00370291	0.000937176	-3.95114	9.94e-05	p_predicted	Bacteria	Actinobacteria	Actinobacteria	Frankiales	Acidothermaceae	Australia	low.P	-0.134429	15
	Rubrobacteriaceae	PhosphorusColwell.mg.Kg	0.0079039	0.654679	0.64826	fit9	-0.00515239	0.00221995	-2.32095	0.0210376	p_predicted	Bacteria	Actinobacteria	Rubrobacteria	Rubrobacterales	Rubrobacteriaceae	Australia	low.P	-0.0079039	16
	Gaiellales	ResinP.ppm.2017	0.204726	0.477096	0.463106	fit10	0.00222109	0.00069141	3.2124	0.00145991	p_predicted	Bacteria	Actinobacteria	Thermoleophilia	Gaiellales	NA	Panama	high.P	0.204726	17
	Actinobacteria_MB-A2-108	ResinP.ppm.2017	0.22886	0.728427	0.721161	fit9	0.00348588	0.000451936	7.71322	1.84e-13	p_predicted	Bacteria	Actinobacteria	MB-A2-108	NA	NA	Panama	high.P	0.22886	18
	Chitinophagaceae	PhosphorusColwell.mg.Kg	0.245433	0.489581	0.478154	fit12	0.00514661	0.000812217	6.33649	9.9e-10	p_predicted	Bacteria	Bacteroidetes	Bacteroidia	Chitinophagales	Chitinophagaceae	Australia	high.P	0.245433	19
	Ktedonobacteraceae	ResinP.ppm.2017	0.125376	0.559477	0.550696	fit12	-0.00194494	0.000872741	-2.22855	0.0265824	p_predicted	Bacteria	Chloroflexi	Ktedonobacteria	Ktedonobacterales	Ktedonobacteraceae	Panama	low.P	-0.125376	20
	Planococcaceae	ResinP.ppm.2017	0.165365	0.566562	0.554965	fit13	0.00227638	0.000585256	3.88955	0.00012381	p_predicted	Bacteria	Firmicutes	Bacilli	Bacillales	Planococcaceae	Panama	high.P	0.165365	21
	Bacillaceae	PhosphorusColwell.mg.Kg	0.242747	0.172157	0.150453	fit14	0.0116391	0.00227218	5.12242	5.79e-07	p_predicted	Bacteria	Firmicutes	Bacilli	Bacillales	Bacillaceae	Australia	high.P	0.242747	22
	Planococcaceae	PhosphorusColwell.mg.Kg	0.462519	0.108093	0.0948792	fit15	0.00643033	0.00135993	4.72842	3.65e-06	p_predicted	Bacteria	Firmicutes	Bacilli	Bacillales	Planococcaceae	Australia	high.P	0.462519	23
	Gemmatimonadaceae	PhosphorusColwell.mg.Kg	0.341149	0.568494	0.558834	fit16	0.00499409	0.000594007	8.40745	2.51e-15	p_predicted	Bacteria	Gemmatimonadetes	Gemmatimonadetes	Gemmatimonadales	Gemmatimonadaceae	Australia	high.P	0.341149	24
	Gemmataceae	ResinP.ppm.2017	0.279263	0.561126	0.552378	fit16	-0.00437807	0.000669742	-6.53694	2.68e-10	p_predicted	Bacteria	Planctomycetes	Planctomycetacia	Gemmatales	Gemmataceae	Panama	low.P	-0.279263	25
	Elsterales	PhosphorusColwell.mg.Kg	0.511285	0.441453	0.428948	fit21	-0.00910261	0.00103529	-8.79235	1.81e-16	p_predicted	Bacteria	Proteobacteria	Alphaproteobacteria	Elsterales	NA	Australia	low.P	-0.511285	26
	Acetobacteraceae	PhosphorusColwell.mg.Kg	0.452842	0.568326	0.553665	fit19	-0.0119604	0.00126385	-9.4635	1.7e-18	p_predicted	Bacteria	Proteobacteria	Alphaproteobacteria	Acetobacterales	Acetobacteraceae	Australia	low.P	-0.452842	27
	Elsterales	ResinP.ppm.2017	0.194995	0.847698	0.843099	fit17	-0.00713549	0.00100127	-7.12647	7.79e-12	p_predicted	Bacteria	Proteobacteria	Alphaproteobacteria	Elsterales	NA	Panama	low.P	-0.194995	28
	Caulobacteraceae	PhosphorusColwell.mg.Kg	0.19437	0.492409	0.482974	fit20	-0.00304455	0.000478263	-6.36586	8.34e-10	p_predicted	Bacteria	Proteobacteria	Alphaproteobacteria	Caulobacterales	Caulobacteraceae	Australia	low.P	-0.19437	29
	Xanthobacteraceae	PhosphorusColwell.mg.Kg	0.135793	0.577989	0.566925	fit24	-0.0113533	0.00166133	-6.83385	5.59e-11	p_predicted	Bacteria	Proteobacteria	Alphaproteobacteria	Rhizobiales	Xanthobacteraceae	Australia	low.P	-0.135793	30
	Xanthobacteraceae	ResinP.ppm.2017	0.134328	0.279132	0.264763	fit19	-0.00163675	0.00106566	-1.53591	0.125612	p_predicted	Bacteria	Proteobacteria	Alphaproteobacteria	Rhizobiales	Xanthobacteraceae	Panama	low.P	-0.134328	31
	Gammaproteobacteria_Incertae_Sedis	ResinP.ppm.2017	0.0690859	0.76754	0.762115	fit22	-0.00104258	0.000474746	-2.19609	0.0288506	p_predicted	Bacteria	Proteobacteria	Gammaproteobacteria	Gammaproteobacteria_Incertae_Sedis	Unknown_Family	Panama	low.P	-0.0690859	32
	Beijerinckiaceae	PhosphorusColwell.mg.Kg	0.0491652	0.42823	0.417602	fit23	-0.00325596	0.00156039	-2.08663	0.0378632	p_predicted	Bacteria	Proteobacteria	Alphaproteobacteria	Rhizobiales	Beijerinckiaceae	Australia	low.P	-0.0491652	33
	Micropepsaceae	PhosphorusColwell.mg.Kg	0.0401751	0.532184	0.523488	fit22	-0.00126025	0.000441158	-2.85669	0.00461501	p_predicted	Bacteria	Proteobacteria	Alphaproteobacteria	Micropepsales	Micropepsaceae	Australia	low.P	-0.0401751	34
	Sphingomonadaceae	PhosphorusColwell.mg.Kg	0.0203073	0.641536	0.630756	fit25	0.00203151	0.000931486	2.18093	0.0300645	p_predicted	Bacteria	Proteobacteria	Alphaproteobacteria	Sphingomonadales	Sphingomonadaceae	Australia	high.P	0.0203073	35
	Pseudomonadaceae	ResinP.ppm.2017	0.0713501	0.227328	0.209299	fit23	0.00220322	0.00108437	2.0318	0.0430549	p_predicted	Bacteria	Proteobacteria	Gammaproteobacteria	Pseudomonadales	Pseudomonadaceae	Panama	high.P	0.0713501	36
	Xiphinematobacteraceae	ResinP.ppm.2017	0.387796	0.33952	0.326354	fit26	-0.00221421	0.000473688	-4.67442	4.45e-06	p_predicted	Bacteria	Verrucomicrobia	Verrucomicrobiae	Chthoniobacterales	Xiphinematobacteraceae	Panama	low.P	-0.387796	37
	Chthoniobacteraceae	ResinP.ppm.2017	0.0461999	0.139491	0.119412	fit25	0.00194623	0.00133134	1.46186	0.144826	p_predicted	Bacteria	Verrucomicrobia	Verrucomicrobiae	Chthoniobacterales	Chthoniobacteraceae	Panama	high.P	0.0461999	38
