# Supplementary material for: The Role of Phosphorus Limitation in Shaping Soil Bacterial Communities and Their Metabolic Capabilities
Source: mBio. 2020 Oct 27;11(5):e01718-20. doi: 10.1128/mBio.01718-20 (PMC7593963; doi:10.1128/mBio.01718-20)
Supplement: TABLE S4 [file mBio.01718-20-st004.xlsx]

## Sheet: Sheet1
	Table S4. The mean relative abundance of major SEED subsystems (level 3) within P metabolism for both Australia and Panama sample sets.
	SEED sub3	Mean Rel. Abu.	Dataset
	Alkylphosphonate utilization	0.0693846	Australia
	High affinity phosphate transporter and control of PHO regulon	0.17375	Australia
	P uptake (cyanobacteria)	0.000227065	Australia
	Phosphate metabolism	0.741574	Australia
	Phosphoenolpyruvate phosphomutase	0.00530307	Australia
	Phosphonate metabolism	0.00976204	Australia
	Alkylphosphonate utilization	0.0791353	Panama
	High affinity phosphate transporter and control of PHO regulon	0.174326	Panama
	P uptake (cyanobacteria)	0.000487973	Panama
	Phosphate metabolism	0.725199	Panama
	Phosphoenolpyruvate phosphomutase	0.00627511	Panama
	Phosphonate metabolism	0.0145761	Panama
