# Supplementary material for: The Role of Phosphorus Limitation in Shaping Soil Bacterial Communities and Their Metabolic Capabilities
Source: mBio. 2020 Oct 27;11(5):e01718-20. doi: 10.1128/mBio.01718-20 (PMC7593963; doi:10.1128/mBio.01718-20)
Supplement: TABLE S5 [file mBio.01718-20-st005.xlsx]

## Sheet: Sheet1
	Table S5. Relationships between abundant genes/gene functional groups related to P metabolism (annotated by SEED subsystems) and available P, for the subset of SEED functions in which available P was included as a predictor in the best generalized linear model to explain variation in the distribution of relative abundance. The r2 values reported refer to overall model fit of the functional distri…
	Label	Predictor	lmg_%Rsq	Rsq	Rsq_adj	model	Estimate	Std. Error	t value	Pr(>|t|)	SEED sub3	SEED func	Other_subsystems	SEED_Ref	Dataset	P_type	P.lmg.strength	Metabolism	Broad.Group	Index
	[PhnJ] C-P lyase	ResinP.ppm.2017	0.771779	0.27683	0.252177	fit1	-9.24e-06	1.71e-06	-5.41661	5.22e-07	Alkylphosphonate utilization	Alpha-D-ribose 1-methylphosphonate 5-phosphate C-P lyase (EC 4.7.1.1)		F22274	Panama	low.P	-0.771779	CP_lyase	Phosphonate utilization	1
	PhnG synthase subunit	ResinP.ppm.2017	0.690079	0.199213	0.171913	fit2	-2.07e-06	5.09e-07	-4.06519	0.000104149	Alkylphosphonate utilization	Alpha-D-ribose 1-methylphosphonate 5-triphosphate synthase subunit PhnG (EC 2.7.8.37)		F22277	Panama	low.P	-0.690079	CP_lyase	Phosphonate utilization	2
	PhnK Phosphonates utilization	PhosphorusColwell.mg.Kg	0.539344	0.446018	0.433615	F29	-5.93e-06	6.22e-07	-9.52334	1.04e-18	Alkylphosphonate utilization	Phosphonates utilization ATP-binding protein PhnK		F29	Australia	low.P	-0.539344	CP_lyase	Phosphonate utilization	3
	[PhnJ] C-P lyase	PhosphorusColwell.mg.Kg	0.503869	0.462178	0.450137	F4	-7.58e-06	8.01e-07	-9.4617	1.62e-18	Alkylphosphonate utilization	Alpha-D-ribose 1-methylphosphonate 5-phosphate C-P lyase (EC 4.7.1.1)		F4	Australia	low.P	-0.503869	CP_lyase	Phosphonate utilization	4
	PhnM methylphosphonate diphosphatase	PhosphorusColwell.mg.Kg	0.463786	0.438306	0.429985	F5	-6.31e-06	5.61e-07	-11.2404	2.66e-24	Alkylphosphonate utilization	Alpha-D-ribose 1-methylphosphonate 5-triphosphate diphosphatase (EC 3.6.1.63)		F5	Australia	low.P	-0.463786	CP_lyase	Phosphonate utilization	5
	PhnJ protein	PhosphorusColwell.mg.Kg	0.459567	0.475075	0.465318	F23	-1.22e-05	1.11e-06	-10.9969	1.78e-23	Alkylphosphonate utilization	PhnJ protein		F23	Australia	low.P	-0.459567	CP_lyase	Phosphonate utilization	6
	PhnL synthase subunit	PhosphorusColwell.mg.Kg	0.441451	0.486037	0.476484	F11	-4.35e-06	3.92e-07	-11.119	6.99e-24	Alkylphosphonate utilization	Alpha-D-ribose 1-methylphosphonate 5-triphosphate synthase subunit PhnL (EC 2.7.8.37)		F11	Australia	low.P	-0.441451	CP_lyase	Phosphonate utilization	7
	PhnI synthase subunit	PhosphorusColwell.mg.Kg	0.436917	0.493954	0.482625	F10	-7.19e-06	7.57e-07	-9.4977	1.25e-18	Alkylphosphonate utilization	Alpha-D-ribose 1-methylphosphonate 5-triphosphate synthase subunit PhnI (EC 2.7.8.37)		F10	Australia	low.P	-0.436917	CP_lyase	Phosphonate utilization	8
	PhnK Phosphonates transport	PhosphorusColwell.mg.Kg	0.435291	0.475517	0.465768	F27	-1.12e-05	1.03e-06	-10.9288	3e-23	Alkylphosphonate utilization	Phosphonates transport ATP-binding protein PhnK		F27	Australia	low.P	-0.435291	CP_lyase	Phosphonate utilization	9
	PhnG synthase subunit	PhosphorusColwell.mg.Kg	0.428335	0.357412	0.347892	F7	-1.22e-06	1.36e-07	-8.97114	5.06e-17	Alkylphosphonate utilization	Alpha-D-ribose 1-methylphosphonate 5-triphosphate synthase subunit PhnG (EC 2.7.8.37)		F7	Australia	low.P	-0.428335	CP_lyase	Phosphonate utilization	10
	PhnH synthase subunit	PhosphorusColwell.mg.Kg	0.372023	0.336094	0.326258	F9	-9.38e-07	1.25e-07	-7.51808	8.23e-13	Alkylphosphonate utilization	Alpha-D-ribose 1-methylphosphonate 5-triphosphate synthase subunit PhnH (EC 2.7.8.37)		F9	Australia	low.P	-0.372023	CP_lyase	Phosphonate utilization	11
	PhnL Phosphonates transport	PhosphorusColwell.mg.Kg	0.349828	0.477733	0.468025	F28	-7.84e-06	8.04e-07	-9.75589	1.9e-19	Alkylphosphonate utilization	Phosphonates transport ATP-binding protein PhnL		F28	Australia	low.P	-0.349828	CP_lyase	Phosphonate utilization	12
	PhnN Ribose 1,5-bisphosphate phosphokinase	PhosphorusColwell.mg.Kg	0.316398	0.399912	0.388758	F34	-4.97e-07	6.57e-08	-7.56645	6.11e-13	Alkylphosphonate utilization	Ribose 1,5-bisphosphate phosphokinase PhnN (EC 2.7.4.23)		F34	Australia	low.P	-0.316398	CP_lyase	Phosphonate utilization	13
	PhnI protein	PhosphorusColwell.mg.Kg	0.314593	0.49193	0.482486	F22	-1.25e-05	1.27e-06	-9.82552	1.14e-19	Alkylphosphonate utilization	PhnI protein		F22	Australia	low.P	-0.314593	CP_lyase	Phosphonate utilization	14
	Atu0170 phosphonate utilization	PhosphorusColwell.mg.Kg	0.309794	0.3591	0.347188	F37	-1.22e-06	1.71e-07	-7.14372	8.52e-12	Alkylphosphonate utilization	Uncharacterized protein Atu0170, clustered with phosphonate utilization		F37	Australia	low.P	-0.309794	CP_lyase	Phosphonate utilization	15
	methylphosphonate synthase related protein	PhosphorusColwell.mg.Kg	0.303154	0.128834	0.115928	F6	-3.21e-07	1.17e-07	-2.73343	0.00668193	Alkylphosphonate utilization	Alpha-D-ribose 1-methylphosphonate 5-triphosphate synthase related protein		F6	Australia	low.P	-0.303154	CP_lyase	Phosphonate utilization	16
	PhnF transcriptional regulator	PhosphorusColwell.mg.Kg	0.261244	0.446257	0.435965	F36	-7.09e-06	9.08e-07	-7.80253	1.35e-13	Alkylphosphonate utilization	Transcriptional regulator PhnF		F36	Australia	low.P	-0.261244	CP_lyase	Phosphonate utilization	17
	PhnG protein	PhosphorusColwell.mg.Kg	0.252179	0.442858	0.432503	F20	-3.21e-06	4e-07	-8.04289	2.81e-14	Alkylphosphonate utilization	PhnG protein		F20	Australia	low.P	-0.252179	CP_lyase	Phosphonate utilization	18
	PhnH protein	PhosphorusColwell.mg.Kg	0.185933	0.398812	0.387637	F21	-3.15e-06	4.95e-07	-6.35051	9.1e-10	Alkylphosphonate utilization	PhnH protein		F21	Australia	low.P	-0.185933	CP_lyase	Phosphonate utilization	19
	PhnN ATP-binding protein	PhosphorusColwell.mg.Kg	0.144464	0.437009	0.424405	F1	-1.82e-06	3.04e-07	-6.00147	6.32e-09	Alkylphosphonate utilization	ATP-binding protein PhnN; Guanylate kinase (EC 2.7.4.8)		F1	Australia	low.P	-0.144464	CP_lyase	Phosphonate utilization	20
	2-AEP ABC transporter periplasmic binding	ResinP.ppm.2017	0.406304	0.359097	0.313857	fit13	-3.36e-06	9.33e-07	-3.59895	0.000536082	Phosphonate metabolism	2-aminoethylphosphonate ABC transporter periplasmic binding component (TC 3.A.1.9.1)		F22496	Panama	low.P	-0.406304	2AEP	Phosphonate utilization	21
	2-AEP ABC transporter ATP-binding	PhosphorusColwell.mg.Kg	0.201587	0.473136	0.461341	F264	-2.71e-06	5e-07	-5.41835	1.34e-07	Phosphonate metabolism	2-aminoethylphosphonate ABC transporter ATP-binding protein (TC 3.A.1.9.1)		F264	Australia	low.P	-0.201587	2AEP	Phosphonate utilization	22
	2-AEP ABC transporter permease protein I	PhosphorusColwell.mg.Kg	0.181201	0.508454	0.495567	F267	-1.95e-06	3.71e-07	-5.25063	3.1e-07	Phosphonate metabolism	2-aminoethylphosphonate ABC transporter permease protein I (TC 3.A.1.9.1)		F267	Australia	low.P	-0.181201	2AEP	Phosphonate utilization	23
	Phosphonoacetaldehyde hydrolase [Pa-phnX]	PhosphorusColwell.mg.Kg	0.164763	0.593973	0.586426	F270	-4.57e-06	6.84e-07	-6.68547	1.32e-10	Phosphonate metabolism	Phosphonoacetaldehyde hydrolase (EC 3.11.1.1)		F270	Australia	low.P	-0.164763	2AEP	Phosphonate utilization	24
	2-AEP ABC transporter permease protein II	PhosphorusColwell.mg.Kg	0.164473	0.511721	0.500789	F266	-1.57e-06	2.87e-07	-5.46161	1.08e-07	Phosphonate metabolism	2-aminoethylphosphonate ABC transporter permease protein II (TC 3.A.1.9.1)		F266	Australia	low.P	-0.164473	2AEP	Phosphonate utilization	25
	2-AEP ABC transporter periplasmic binding	PhosphorusColwell.mg.Kg	0.149874	0.522378	0.511685	F265	-2.53e-06	4.95e-07	-5.1095	6.14e-07	Phosphonate metabolism	2-aminoethylphosphonate ABC transporter periplasmic binding component (TC 3.A.1.9.1)		F265	Australia	low.P	-0.149874	2AEP	Phosphonate utilization	26
	Phosphonate utilization acetyltransferase #frameshift	PhosphorusColwell.mg.Kg	0.82513	0.137427	0.131084	F26	-2.48e-07	3.97e-08	-6.2321	1.75e-09	Alkylphosphonate utilization	Phosphonate utilization associated acetyltransferase # frameshift		F26	Australia	low.P	-0.82513	Unknown	Phosphonate utilization	27
	Phosphonate utilization acetyltransferase	ResinP.ppm.2017	0.814682	0.226507	0.209125	fit5	-4.53e-06	9.48e-07	-4.78166	6.84e-06	Alkylphosphonate utilization	Phosphonate utilization associated acetyltransferase		F22294	Panama	low.P	-0.814682	Unknown	Phosphonate utilization	28
	Chloramphenicol acetyltransferase	PhosphorusColwell.mg.Kg	0.352255	0.292572	0.274025	F13	-3.33e-06	7.38e-07	-4.51585	9.47e-06	Alkylphosphonate utilization	Chloramphenicol acetyltransferase (EC 2.3.1.28)		F13	Australia	low.P	-0.352255	Unknown	Phosphonate utilization	29
	Phosphonate utilization acetyltransferase	PhosphorusColwell.mg.Kg	0.352239	0.397033	0.383534	F25	-3.55e-06	4.85e-07	-7.32474	2.81e-12	Alkylphosphonate utilization	Phosphonate utilization associated acetyltransferase		F25	Australia	low.P	-0.352239	Unknown	Phosphonate utilization	30
	Metal-dependent hydrolase phosphonate	PhosphorusColwell.mg.Kg	0.289489	0.505817	0.496632	F16	-2.1e-05	2.21e-06	-9.50989	1.13e-18	Alkylphosphonate utilization	Metal-dependent hydrolase involved in phosphonate metabolism		F16	Australia	low.P	-0.289489	Unknown	Phosphonate utilization	31
	PhnO protein [aminomethylphosphonate]	PhosphorusColwell.mg.Kg	0.298508	0.120159	0.100461	F24	2.89e-07	8.76e-08	3.29937	0.00110027	Alkylphosphonate utilization	PhnO protein		F24	Australia	high.P	0.298508	Aminomethylphosphonate	Phosphonate utilization	32
	PstS Phosphate ABC transporter	ResinP.ppm.2017	1	0.312313	0.304672	fit11	-4.21e-05	6.58e-06	-6.393	7.06e-09	Phosphate metabolism	Phosphate ABC transporter, periplasmic phosphate-binding protein PstS (TC 3.A.1.7.1)	High affinity phosphate transporter and control of PHO regulon	F22417	Panama	low.P	-1	Pst high-affinity phosphate transport system	Phosphate transport	33
	PstS Putative periplasmic phosphate-binding protein	PhosphorusColwell.mg.Kg	0.42754	0.361047	0.34917	F67	-2.16e-06	3.71e-07	-5.81597	1.71e-08	High affinity phosphate transporter and control of PHO regulon	Putative periplasmic phosphate-binding protein PstS (Catenulisporaceae type)		F67	Australia	low.P	-0.42754	Pst high-affinity phosphate transport system	Phosphate transport	34
	PstS Phosphate ABC transporter	PhosphorusColwell.mg.Kg	0.329593	0.474495	0.464727	F168	-2.82e-05	3.31e-06	-8.52046	1.15e-15	Phosphate metabolism	Phosphate ABC transporter, periplasmic phosphate-binding protein PstS (TC 3.A.1.7.1)	High affinity phosphate transporter and control of PHO regulon	F168	Australia	low.P	-0.329593	Pst high-affinity phosphate transport system	Phosphate transport	35
	PstC (Phosphate transport)	PhosphorusColwell.mg.Kg	0.175343	0.439155	0.428731	F186	-1.15e-05	2.05e-06	-5.59948	5.3e-08	Phosphate metabolism	Phosphate transport system permease protein PstC (TC 3.A.1.7.1)		F186	Australia	low.P	-0.175343	Pst high-affinity phosphate transport system	Phosphate transport	36
	PstB Phosphate transport ATP-binding protein	ResinP.ppm.2017	0.567014	0.133359	0.103814	fit7	6.78e-07	2.16e-07	3.13629	0.00232678	P uptake (cyanobacteria)	Phosphate transport ATP-binding protein PstB (TC 3.A.1.7.1)		F22355	Panama	high.P	0.567014	Pst high-affinity phosphate transport system	Phosphate transport	37
	solute carrier family 20 (phosphate transporter)	PhosphorusColwell.mg.Kg	0.326307	0.347699	0.333095	F253	-9.13e-07	1.67e-07	-5.4809	9.76e-08	Phosphate metabolism	solute carrier family 20 (phosphate transporter), member 1; Probable low-affinity inorganic phosphate transporter		F253	Australia	low.P	-0.326307	low-affinity inorganic phosphate transporter	Phosphate transport	38
	Low-affinity inorganic phosphate transporter	PhosphorusColwell.mg.Kg	0.100466	0.619776	0.611263	F149	-4.68e-05	7.02e-06	-6.66654	1.49e-10	Phosphate metabolism	Low-affinity inorganic phosphate transporter		F149	Australia	low.P	-0.100466	low-affinity inorganic phosphate transporter	Phosphate transport	39
	Low-affinity inorganic phosphate transporter # low Pi	PhosphorusColwell.mg.Kg	0.0705695	0.346368	0.336684	F150	-5.55e-08	1.39e-08	-3.98341	8.74e-05	Phosphate metabolism	Low-affinity inorganic phosphate transporter ## was induced at low Pi in P. aeruginosa (Zaborin et al., unpublished)		F150	Australia	low.P	-0.0705695	low-affinity inorganic phosphate transporter	Phosphate transport	40
	Probable low-affinity inorganic phosphate transporter	PhosphorusColwell.mg.Kg	0.169257	0.606105	0.594258	F195	5.26e-05	6.7e-06	7.85101	1.02e-13	Phosphate metabolism	Probable low-affinity inorganic phosphate transporter		F195	Australia	high.P	0.169257	low-affinity inorganic phosphate transporter	Phosphate transport	41
	Probable low-affinity inorganic phosphate transporter	ResinP.ppm.2017	0.394979	0.532256	0.499239	fit12	6.19e-05	1.51e-05	4.09147	9.71e-05	Phosphate metabolism	Probable low-affinity inorganic phosphate transporter		F22444	Panama	high.P	0.394979	low-affinity inorganic phosphate transporter	Phosphate transport	42
	Sodium-dependent phosphate transporter	PhosphorusColwell.mg.Kg	0.0650737	0.555697	0.544048	F214	9.25e-06	3.61e-06	2.5602	0.011012	Phosphate metabolism	Sodium-dependent phosphate transporter		F214	Australia	high.P	0.0650737	Unknown	Phosphate transport	43
	Similarity with phosphate transport regulator	PhosphorusColwell.mg.Kg	0.145992	0.307526	0.297267	F133	2.57e-07	5.56e-08	4.61826	5.99e-06	Phosphate metabolism	Distant similarity with phosphate transport system regulator		F133	Australia	high.P	0.145992	Unknown	Phosphate transport	44
	PhoB (SphR) Phosphate regulon	PhosphorusColwell.mg.Kg	0.345513	0.386439	0.372702	F175	-8.24e-07	1.88e-07	-4.39473	1.6e-05	Phosphate metabolism	Phosphate regulon transcriptional regulatory protein PhoB (SphR); Sensory transduction protein regX3	High affinity phosphate transporter and control of PHO regulon	F175	Australia	low.P	-0.345513	Pho regulon	Pho regulon	45
	Polyphosphate kinase	PhosphorusColwell.mg.Kg	0.235178	0.125845	0.109597	F191	-6.86e-06	2.35e-06	-2.92194	0.00377396	Phosphate metabolism	Polyphosphate kinase (EC 2.7.4.1)	High affinity phosphate transporter and control of PHO regulon	F191	Australia	low.P	-0.235178	Pho regulon	Pho regulon	46
	PhoQ response regulator	PhosphorusColwell.mg.Kg	0.063298	0.603853	0.593467	F251	-2.24e-05	4.45e-06	-5.04201	8.51e-07	Phosphate metabolism	response regulator in two-component regulatory system with PhoQ		F251	Australia	low.P	-0.063298	Pho regulon	Pho regulon	47
	PhoR phosphate regulon sensor	PhosphorusColwell.mg.Kg	0.0302329	0.468127	0.460247	F171	6.58e-06	3.09e-06	2.127	0.0343268	Phosphate metabolism	Phosphate regulon sensor protein PhoR (SphS) (EC 2.7.13.3)		F171	Australia	high.P	0.0302329	Pho regulon	Pho regulon	48
	Two-component system response regulator	PhosphorusColwell.mg.Kg	0.0709503	0.479039	0.471321	F85	6.41e-07	1.58e-07	4.05367	6.6e-05	High affinity phosphate transporter and control of PHO regulon	Two-component system response regulator		F85	Australia	high.P	0.0709503	Pho regulon	Pho regulon	49
	Phosphate transport regulator (homolog of PhoU)	PhosphorusColwell.mg.Kg	0.127247	0.587054	0.577809	F183	2.24e-05	3.44e-06	6.53066	3.27e-10	Phosphate metabolism	Phosphate transport regulator (distant homolog of PhoU)		F183	Australia	high.P	0.127247	Pho regulon	Pho regulon	50
	PhoP Alkaline phosphatase regulatory protein	PhosphorusColwell.mg.Kg	0.143776	0.41748	0.411031	F115	5.46e-06	8.4e-07	6.50533	3.73e-10	Phosphate metabolism	Alkaline phosphatase synthesis transcriptional regulatory protein PhoP		F115	Australia	high.P	0.143776	Pho regulon	Pho regulon	51
	PhoH Predicted ATPase	PhosphorusColwell.mg.Kg	0.22338	0.272706	0.250832	F193	1.67e-05	3.43e-06	4.85845	2.02e-06	Phosphate metabolism	Predicted ATPase related to phosphate starvation-inducible protein PhoH		F193	Australia	high.P	0.22338	Pho regulon	Pho regulon	52
	PhoP Transcriptional regulatory protein	PhosphorusColwell.mg.Kg	0.545736	0.227374	0.213013	F219	7.3e-07	1.25e-07	5.83446	1.55e-08	Phosphate metabolism	Transcriptional regulatory protein PhoP		F219	Australia	high.P	0.545736	Pho regulon	Pho regulon	53
	DedA family; putative alkaline phosphatase	PhosphorusColwell.mg.Kg	0.0556814	0.654247	0.647821	F132	1.27e-06	4.07e-07	3.12146	0.00199572	Phosphate metabolism	DedA family; putative alkaline phosphatase-like protein		F132	Australia	high.P	0.0556814	Alkaline phosphatase	Phosphatases, pyrophosphates	54
	Alkaline phosphatase like protein	PhosphorusColwell.mg.Kg	0.0853884	0.483133	0.471561	F114	2.21e-06	1.12e-06	1.96794	0.0501053	Phosphate metabolism	Alkaline phosphatase like protein		F114	Australia	high.P	0.0853884	Alkaline phosphatase	Phosphatases, pyrophosphates	55
	Alkaline phosphatase; Type I phosphodiesterase	PhosphorusColwell.mg.Kg	0.234444	0.451547	0.437168	F112	8.52e-06	1.42e-06	6.0071	6.16e-09	Phosphate metabolism	Alkaline phosphatase (EC 3.1.3.1); Type I phosphodiesterase/nucleotide pyrophosphatase precursor		F112	Australia	high.P	0.234444	Alkaline phosphatase	Phosphatases, pyrophosphates	56
	Pyrophosphate-energized proton pump	PhosphorusColwell.mg.Kg	0.116986	0.42534	0.412474	F204	1.49e-05	3.64e-06	4.08364	5.86e-05	Phosphate metabolism	Pyrophosphate-energized proton pump (EC 3.6.1.1)		F204	Australia	high.P	0.116986	Pyrophosphate	Phosphatases, pyrophosphates	57
	OprP, OprO; outer membrane porin	PhosphorusColwell.mg.Kg	0.336825	0.247481	0.236332	F166	5.01e-07	1.18e-07	4.23607	3.12e-05	Phosphate metabolism	Phosphate-specific outer membrane porin OprP; Pyrophosphate-specific outer membrane porin OprO	High affinity phosphate transporter and control of PHO regulon	F166	Australia	high.P	0.336825	Pyrophosphate	Phosphatases, pyrophosphates	58
	Inorganic pyrophospatase PpaX	ResinP.ppm.2017	0.42064	0.281927	0.248912	fit10	1.88e-06	6.19e-07	3.03343	0.00318701	Phosphate metabolism	Inorganic pyrophospatase PpaX (EC 3.1.3.18)		F22394	Panama	high.P	0.42064	Pyrophosphate	Phosphatases, pyrophosphates	59
	Inorganic pyrophospatase PpaX	PhosphorusColwell.mg.Kg	0.475967	0.203609	0.18273	F143	2.9e-07	4.59e-08	6.32185	1.08e-09	Phosphate metabolism	Inorganic pyrophospatase PpaX		F143	Australia	high.P	0.475967	Pyrophosphate	Phosphatases, pyrophosphates	60
	OprP, OprO; outer membrane porin [2]	PhosphorusColwell.mg.Kg	0.781413	0.244321	0.235955	F167	2.69e-06	3.56e-07	7.54158	7.03e-13	Phosphate metabolism	Phosphate-specific outer membrane porin OprP ; Pyrophosphate-specific outer membrane porin OprO	High affinity phosphate transporter and control of PHO regulon	F167	Australia	high.P	0.781413	Pyrophosphate	Phosphatases, pyrophosphates	61
	Phosphoserine phosphatase	PhosphorusColwell.mg.Kg	0.393856	0.469527	0.459667	F189	-7e-07	8.42e-08	-8.31301	4.67e-15	Phosphate metabolism	Phosphoserine phosphatase (EC 3.1.3.3) / 1-acyl-sn-glycerol-3-phosphate acyltransferase (EC 2.3.1.51)		F189	Australia	low.P	-0.393856	Unknown	Phosphatases, pyrophosphates	62
	Exopolyphosphatase	PhosphorusColwell.mg.Kg	0.245432	0.423752	0.410851	F42	-1.33e-05	3.54e-06	-3.77503	0.000197038	High affinity phosphate transporter and control of PHO regulon	Exopolyphosphatase (EC 3.6.1.11)		F42	Australia	low.P	-0.245432	Unknown	Phosphatases, pyrophosphates	63
	SurE; Exopolyphosphatase	ResinP.ppm.2017	0.152961	0.258529	0.19674	fit8	-2.18e-07	6.57e-08	-3.31106	0.00137138	Phosphate metabolism	5'-nucleotidase SurE (EC 3.1.3.5) Exopolyphosphatase (EC 3.6.1.11)		F22359	Panama	low.P	-0.152961	Unknown	Phosphatases, pyrophosphates	64
	Phosphatase, Ppx/GppA family	PhosphorusColwell.mg.Kg	0.046557	0.52737	0.516789	F164	-3.71e-06	9.47e-07	-3.92285	0.000111254	Phosphate metabolism	Phosphatase, Ppx/GppA family		F164	Australia	low.P	-0.046557	Unknown	Phosphatases, pyrophosphates	65
	SurE; Exopolyphosphatase	PhosphorusColwell.mg.Kg	0.562745	0.188582	0.173499	F104	1.14e-07	1.73e-08	6.61324	2.02e-10	Phosphate metabolism	5-nucleotidase SurE (EC 3.1.3.5) @ Exopolyphosphatase (EC 3.6.1.11)		F104	Australia	high.P	0.562745	Unknown	Phosphatases, pyrophosphates	66
	DNA-binding response regulator ChvI	PhosphorusColwell.mg.Kg	0.274431	0.460618	0.448543	F128	-1.21e-06	1.94e-07	-6.2387	1.71e-09	Phosphate metabolism	DNA-binding response regulator ChvI		F128	Australia	low.P	-0.274431	Other	NA
	UPF0053 protein Rv1842c/MT1890	PhosphorusColwell.mg.Kg	0.256768	0.346292	0.336607	F239	-1.61e-07	3.59e-08	-4.4875	1.07e-05	Phosphate metabolism	UPF0053 protein Rv1842c/MT1890		F239	Australia	low.P	-0.256768	Other	NA
	RcsF Protein	PhosphorusColwell.mg.Kg	0.239404	0.42852	0.420054	F33	-4.1e-06	5.49e-07	-7.4765	1.07e-12	Alkylphosphonate utilization	Protein RcsF		F33	Australia	low.P	-0.239404	Other	NA
	NAD(P) transhydrogenase alpha subunit # frameshift	PhosphorusColwell.mg.Kg	0.233244	0.296462	0.280711	F159	-1.56e-07	5.01e-08	-3.11148	0.00206271	Phosphate metabolism	NAD(P) transhydrogenase alpha subunit (EC 1.6.1.2) # frameshift		F159	Australia	low.P	-0.233244	Other	NA
	Soluble pyridine transhydrogenase (EC 1.6.1.1)	PhosphorusColwell.mg.Kg	0.0529528	0.61457	0.607406	F216	-1.78e-05	3.5e-06	-5.09436	6.59e-07	Phosphate metabolism	Soluble pyridine nucleotide transhydrogenase (EC 1.6.1.1)		F216	Australia	low.P	-0.0529528	Other	NA
	Phosphoenolpyruvate phosphomutase (EC 5.4.2.9)	PhosphorusColwell.mg.Kg	0.191924	0.250132	0.239023	F256	2.36e-07	7.72e-08	3.05185	0.00250103	Phosphoenolpyruvate phosphomutase	Cytidylyltransferase domain / Phosphoenolpyruvate phosphomutase (EC 5.4.2.9)		F256	Australia	high.P	0.191924	Other	NA
	Glutamine amidotransferase, class I	ResinP.ppm.2017	0.221166	0.13411	0.0942994	fit3	6.26e-07	3.19e-07	1.96336	0.0527989	Alkylphosphonate utilization	Glutamine amidotransferase, class I		F22283	Panama	high.P	0.221166	Other	NA
	response regulator DrrA	PhosphorusColwell.mg.Kg	0.223536	0.396804	0.385592	F94	1.75e-06	3.5e-07	5.01465	9.66e-07	High affinity phosphate transporter and control of PHO regulon	response regulator DrrA		F94	Australia	high.P	0.223536	Other	NA
	yjdN [PhnB] protein uncharacterized	PhosphorusColwell.mg.Kg	0.286031	0.413493	0.398116	F18	1.18e-05	3.18e-06	3.72275	0.000240349	Alkylphosphonate utilization	PhnB protein		F18	Australia	high.P	0.286031	Other	NA
	DNA-binding response regulator ResD	ResinP.ppm.2017	0.345823	0.12121	0.0912516	fit9	2.72e-07	1.28e-07	2.11959	0.0368567	Phosphate metabolism	DNA-binding response regulator ResD		F22382	Panama	high.P	0.345823	Other	NA
	yjdN [PhnB] protein; putative DNA binding	PhosphorusColwell.mg.Kg	0.447924	0.480126	0.466496	F19	9.85e-06	1.48e-06	6.66123	1.54e-10	Alkylphosphonate utilization	PhnB protein; putative DNA binding 3-demethylubiquinone-9 3-methyltransferase domain protein		F19	Australia	high.P	0.447924	Other	NA
	yjdM [PhnA] ## not part of phosphonate utilization	PhosphorusColwell.mg.Kg	0.59761	0.256365	0.245348	F30	8.72e-07	1.23e-07	7.10512	1.07e-11	Alkylphosphonate utilization	Protein PhnA ## not part of phosphonate utilization		F30	Australia	high.P	0.59761	Other	NA
	yjdM [PhnA] operon protein	PhosphorusColwell.mg.Kg	0.712537	0.2544	0.243354	F3	3.07e-06	3.85e-07	7.97844	4.25e-14	Alkylphosphonate utilization	Alkylphosphonate utilization operon protein PhnA		F3	Australia	high.P	0.712537	Other	NA
	Putative phosphate ABC transporter, phosphate-binding component	PhosphorusColwell.mg.Kg	0.745065	0.135444	0.125873	F70	2.66e-07	4.88e-08	5.44927	1.14e-07	High affinity phosphate transporter and control of PHO regulon	Putative phosphate ABC transporter, phosphate-binding component		F70	Australia	high.P	0.745065	Other	NA
